# Supplementary material for: 2,4-Dibromo-2,3-dihydro-1H-inden-1-yl acetate
Source: Acta Crystallogr Sect E Struct Rep Online. 2012 May 26;68(Pt 6):o1884. doi: 10.1107/S1600536812023173 (PMC3379444; doi:10.1107/S1600536812023173)
Supplement: Supplementary file 1 [file e-68-o1884-sup1.cif]

##############################################################################
#                                                                            #
# This CIF contains the data in a paper accepted for publication in          #
# Acta Crystallographica Section E. It conforms to the requirements of       #
# Notes for Authors for Acta Crystallographica Section E, and has been       #
# peer reviewed under the auspices of the IUCr Commission on Journals.       #
#                                                                            #
# Full details of the Crystallographic Information File format               #
# are given in the paper "The Crystallographic Information File (CIF):       #
# a New Standard Archive File for Crystallography" by S. R. Hall, F. H.      #
# Allen and I. D. Brown [Acta Cryst. (1991), A47, 655-685].                  #
#                                                                            #
# The current version of the core CIF dictionary is obtainable from          #
# ftp://ftp.iucr.org/pub/cif_core.dic.                                       #
#                                                                            #
# Software is freely available for graphical display of the structure(s)     #
# in this CIF. For information consult the CIF software page                 #
# http://www.iucr.org/resources/cif/software.                                #
#                                                                            #
# This file may be used for bona fide research purposes within the           #
# scientific community so long as proper attribution is given to the journal # 
# article from which it was obtained.                                        #
#                                                                            #
##############################################################################
data_global
_audit_creation_method     'PLATON <TABLE ACC> option'
_journal_date_recd_electronic     2012-05-16
_journal_date_accepted     2012-05-21
_journal_name_full     'Acta Crystallographica, Section E'
_journal_year     2012
_journal_volume     68
_journal_issue      6
_journal_page_first     o1884
_journal_page_last     o1884
_journal_paper_category     QO
_journal_paper_doi     10.1107/S1600536812023173
_journal_coeditor_code     FJ2559
_publ_contact_author_name     'Dr Mehmet Akkurt'
_publ_contact_author_address
;
Department of Physics
Faculty of Sciences
Erciyes University
38039 Kayseri
Turkey
;
_publ_contact_author_email     akkurt@erciyes.edu.tr
_publ_contact_author_fax     '+90-352-4374933'
_publ_contact_author_phone     '+90-352-4374901 ext. 33106'
_publ_section_title
;
2,4-Dibromo-2,3-dihydro-1<i>H</i>-inden-1-yl acetate
;
loop_
    _publ_author_name
    _publ_author_footnote
    _publ_author_address
    '\'Ismail \,Celik' .
;
Department of Physics,
Faculty of Arts and Sciences,
Cumhuriyet University,
58140 Sivas,
Turkey
;
    'Mehmet Akkurt' .
;
   Department of Physics
   Faculty of Sciences
   Erciyes University
   38039 Kayseri
   Turkey
;
    'Makbule Yilmaz' .
;
Department of Chemistry,
Faculty of Art and Science,
Sakarya University,
54187 Adapazar\?i,
Turkey
;
    'Ahmet Tutar' .
;
Department of Chemistry,
Faculty of Art and Science,
Sakarya University,
54187 Adapazar\?i,
Turkey
;
    'Ramazan Erenler' .
;
Department of Chemistry,
Faculty of Art and Science,
Gaziosmanpa\,sa University,
60240 Tokat,
Turkey
;
    'Canan Kazak' .
;
   Department of Physics
   Faculty of Arts and Sciences
   Ondokuz May\?is University
   55139 Samsun
   Turkey
;
data_I
_chemical_name_systematic
;
2,4-Dibromo-2,3-dihydro-1<i>H</i>-inden-1-yl acetate
;
_chemical_name_common     ?
_chemical_formula_moiety     'C11 H10 Br2 O2'
_chemical_formula_sum     'C11 H10 Br2 O2'
_chemical_formula_structural     ?
_chemical_formula_iupac     'C11 H10 Br2 O2'
_chemical_formula_weight     333.99
_chemical_melting_point     ?
_symmetry_cell_setting     triclinic
_symmetry_space_group_name_H-M     'P -1'
_symmetry_space_group_name_Hall     '-P 1'
loop_
    _symmetry_equiv_pos_site_id
    _symmetry_equiv_pos_as_xyz
    1 x,y,z
    2 -x,-y,-z
_cell_length_a     8.1423(7)
_cell_length_b     8.6891(9)
_cell_length_c     9.0028(8)
_cell_angle_alpha     76.163(8)
_cell_angle_beta     68.105(7)
_cell_angle_gamma     86.397(8)
_cell_volume     573.60(10)
_cell_formula_units_Z     2
_cell_measurement_reflns_used     9714
_cell_measurement_theta_min     2.42
_cell_measurement_theta_max     28.10
_cell_measurement_temperature     296(2)
_cell_special_details
;
;
_exptl_crystal_description     'prism'
_exptl_crystal_colour     'colourless'
_exptl_crystal_size_max     0.430
_exptl_crystal_size_mid     0.350
_exptl_crystal_size_min     0.280
_exptl_crystal_size_rad     ?
_exptl_crystal_density_diffrn     1.934
_exptl_crystal_density_meas     ?
_exptl_crystal_density_method     'Not Measured'
_exptl_crystal_F_000     324
loop_
    _exptl_crystal_face_index_h
    _exptl_crystal_face_index_k
    _exptl_crystal_face_index_l
    _exptl_crystal_face_perp_dist
    6 -1 -1 0.1060
    -4 1 1 0.1680
    -1 4 3 0.1920
    5 3 2 0.1920
    -4 2 -7 0.1400
    3 -2 5 0.1970
    1 0 1 0.1660
    -5 -4 -2 0.1890
_exptl_absorpt_coefficient_mu     7.042
_exptl_absorpt_correction_type     integration
_exptl_absorpt_process_details     '(XRED-32; Stoe & Cie, 2002)'
_exptl_absorpt_correction_T_min     0.152
_exptl_absorpt_correction_T_max     0.243
_exptl_special_details
;
;
_diffrn_ambient_temperature     296(2)
_diffrn_radiation_type     'Mo K\a'
_diffrn_radiation_wavelength     0.71073
_diffrn_radiation_monochromator     'plane graphite'
_diffrn_measurement_device_type     'Stoe IPDS 2'
_diffrn_measurement_device     '2-circle goniometer'
_diffrn_measurement_method     '\w scans'
_diffrn_detector_area_resol_mean     6.67
_diffrn_reflns_number     6542
_diffrn_reflns_av_R_equivalents     0.1099
_diffrn_reflns_av_sigmaI/netI     0.0845
_diffrn_reflns_theta_min     2.51
_diffrn_reflns_theta_max     27.54
_diffrn_reflns_theta_full     27.54
_diffrn_measured_fraction_theta_max     0.994
_diffrn_measured_fraction_theta_full     0.994
_diffrn_reflns_limit_h_min     -10
_diffrn_reflns_limit_h_max     10
_diffrn_reflns_limit_k_min     -11
_diffrn_reflns_limit_k_max     10
_diffrn_reflns_limit_l_min     -11
_diffrn_reflns_limit_l_max     11
_diffrn_reflns_reduction_process
;
;
_refine_special_details
;
Refinement on <i>F</i>^2^ for ALL reflections except those flagged by the user
for potential systematic errors. Weighted <i>R</i>-factors <i>wR</i> and all
goodnesses of fit <i>S</i> are based on <i>F</i>^2^, conventional
<i>R</i>-factors <i>R</i> are based on <i>F</i>, with <i>F</i> set to zero for
negative <i>F</i>^2^. The observed criterion of <i>F</i>^2^ > \s(<i>F</i>^2^)
is used only for calculating -<i>R</i>-factor-obs <i>etc</i>. and is not
relevant to the choice of reflections for refinement. <i>R</i>-factors based
on <i>F</i>^2^ are statistically about twice as large as those based on
<i>F</i>, and <i>R</i>-factors based on ALL data will be even larger.
;
_reflns_number_total     2635
_reflns_number_gt     1958
_reflns_threshold_expression     I>2\s(I)
_refine_ls_structure_factor_coef     Fsqd
_refine_ls_matrix_type     full
_refine_ls_R_factor_all     0.0875
_refine_ls_R_factor_gt     0.0673
_refine_ls_wR_factor_gt     0.1635
_refine_ls_wR_factor_ref     0.1776
_refine_ls_goodness_of_fit_ref     1.022
_refine_ls_restrained_S_all     1.022
_refine_ls_number_reflns     2635
_refine_ls_number_parameters     137
_refine_ls_number_restraints     0
_refine_ls_number_constraints     ?
_refine_ls_hydrogen_treatment     constr
_refine_ls_weighting_scheme     calc
_refine_ls_weighting_details
                 'calc w=1/[\s^2^(Fo^2^)+(0.1053P)^2^] where P=(Fo^2^+2Fc^2^)/3'
_atom_sites_solution_hydrogens     geom
_atom_sites_solution_primary     direct
_atom_sites_solution_secondary     difmap
_refine_ls_shift/su_max     0.000
_refine_ls_shift/su_mean     0.000
_refine_diff_density_max     1.199
_refine_diff_density_min     -1.422
_refine_ls_extinction_method     'none'
_refine_ls_abs_structure_details     ?
_refine_ls_abs_structure_Flack     .
loop_
    _atom_type_symbol
    _atom_type_description
    _atom_type_scat_dispersion_real
    _atom_type_scat_dispersion_imag
    _atom_type_scat_source
    C C 0.0033 0.0016 ' International Tables Vol C Tables 4.2.6.8 and 6.1.1.4'
    H H 0.0000 0.0000 ' International Tables Vol C Tables 4.2.6.8 and 6.1.1.4'
    Br Br -0.2901 2.4595
                        ' International Tables Vol C Tables 4.2.6.8 and 6.1.1.4'
    O O 0.0106 0.0060 ' International Tables Vol C Tables 4.2.6.8 and 6.1.1.4'
_computing_data_collection     'X-AREA (Stoe & Cie, 2002)'
_computing_cell_refinement     'X-AREA (Stoe & Cie, 2002)'
_computing_data_reduction     'X-RED32 (Stoe & Cie, 2002)'
_computing_structure_solution     'SIR97 (Altomare <i>et al.</i>, 1999)'
_computing_structure_refinement     'SHELXL97 (Sheldrick, 2008)'
_computing_molecular_graphics     'ORTEP-3 for Windows (Farrugia, 1997)'
_computing_publication_material
                                'WinGX (Farrugia, 1999) and PLATON (Spek, 2009)'
loop_
    _atom_site_type_symbol
    _atom_site_label
    _atom_site_fract_x
    _atom_site_fract_y
    _atom_site_fract_z
    _atom_site_U_iso_or_equiv
    _atom_site_thermal_displace_type
    _atom_site_calc_flag
    _atom_site_refinement_flags
    _atom_site_occupancy
    _atom_site_disorder_assembly
    _atom_site_disorder_group
    Br Br1 0.22277(8) 0.18390(9) 1.10206(9) 0.0641(3) Uani d . 1.000 . .
    Br Br2 0.91526(9) 0.24936(9) 0.49626(8) 0.0579(3) Uani d . 1.000 . .
    O O1 0.9902(5) 0.1989(5) 0.8133(5) 0.0464(11) Uani d . 1.000 . .
    O O2 1.2454(6) 0.3332(6) 0.6377(6) 0.0625(16) Uani d . 1.000 . .
    C C1 0.7425(7) 0.3340(6) 0.9593(7) 0.0433(17) Uani d . 1.000 . .
    C C2 0.7505(8) 0.3703(7) 1.0998(8) 0.0495(17) Uani d . 1.000 . .
    C C3 0.6006(10) 0.3485(8) 1.2402(8) 0.0549(19) Uani d . 1.000 . .
    C C4 0.4421(9) 0.2927(8) 1.2408(8) 0.0527(19) Uani d . 1.000 . .
    C C5 0.4366(8) 0.2609(7) 1.1011(8) 0.0497(17) Uani d . 1.000 . .
    C C6 0.5867(7) 0.2826(7) 0.9560(7) 0.0438(17) Uani d . 1.000 . .
    C C7 0.6106(7) 0.2538(7) 0.7923(7) 0.0472(17) Uani d . 1.000 . .
    C C8 0.7877(7) 0.3406(7) 0.6838(7) 0.0446(17) Uani d . 1.000 . .
    C C9 0.8911(7) 0.3415(6) 0.7950(7) 0.0425(14) Uani d . 1.000 . .
    C C10 1.1652(8) 0.2097(8) 0.7179(8) 0.0488(17) Uani d . 1.000 . .
    C C11 1.2441(10) 0.0501(9) 0.7271(11) 0.065(3) Uani d . 1.000 . .
    H H2 0.85540 0.40870 1.09820 0.0590 Uiso c R 1.000 . .
    H H3 0.60410 0.37060 1.33510 0.0660 Uiso c R 1.000 . .
    H H4 0.34100 0.27740 1.33620 0.0630 Uiso c R 1.000 . .
    H H7A 0.51600 0.29880 0.75610 0.0570 Uiso c R 1.000 . .
    H H7B 0.61690 0.14150 0.79440 0.0570 Uiso c R 1.000 . .
    H H8 0.76310 0.45080 0.64130 0.0530 Uiso c R 1.000 . .
    H H9 0.96600 0.43760 0.75890 0.0510 Uiso c R 1.000 . .
    H H11A 1.18960 -0.01350 0.68340 0.0970 Uiso c R 1.000 . .
    H H11B 1.22470 -0.00010 0.83970 0.0970 Uiso c R 1.000 . .
    H H11C 1.36900 0.06100 0.66390 0.0970 Uiso c R 1.000 . .
loop_
    _atom_site_aniso_label
    _atom_site_aniso_U_11
    _atom_site_aniso_U_22
    _atom_site_aniso_U_33
    _atom_site_aniso_U_12
    _atom_site_aniso_U_13
    _atom_site_aniso_U_23
    Br1 0.0461(4) 0.0769(5) 0.0653(5) -0.0077(3) -0.0103(3) -0.0237(4)
    Br2 0.0559(4) 0.0717(5) 0.0471(4) 0.0049(3) -0.0153(3) -0.0228(3)
    O1 0.045(2) 0.0381(19) 0.056(2) 0.0031(15) -0.0190(17) -0.0109(17)
    O2 0.051(2) 0.061(3) 0.067(3) -0.006(2) -0.014(2) -0.010(2)
    C1 0.048(3) 0.036(3) 0.046(3) 0.001(2) -0.016(2) -0.012(2)
    C2 0.054(3) 0.042(3) 0.059(3) 0.001(2) -0.026(3) -0.015(3)
    C3 0.070(4) 0.051(3) 0.053(3) 0.013(3) -0.029(3) -0.022(3)
    C4 0.061(4) 0.051(3) 0.043(3) 0.012(3) -0.015(3) -0.015(3)
    C5 0.051(3) 0.043(3) 0.052(3) 0.008(2) -0.016(2) -0.012(2)
    C6 0.046(3) 0.043(3) 0.043(3) 0.006(2) -0.018(2) -0.010(2)
    C7 0.040(3) 0.052(3) 0.049(3) -0.002(2) -0.014(2) -0.014(3)
    C8 0.046(3) 0.045(3) 0.045(3) 0.005(2) -0.019(2) -0.012(2)
    C9 0.040(2) 0.033(2) 0.053(3) 0.0027(19) -0.017(2) -0.008(2)
    C10 0.042(3) 0.056(3) 0.055(3) 0.007(2) -0.022(2) -0.020(3)
    C11 0.062(4) 0.058(4) 0.086(5) 0.012(3) -0.031(4) -0.034(4)
_geom_special_details
;
Bond distances, angles <i>etc</i>. have been calculated using the rounded
fractional coordinates. All su's are estimated from the variances of the
(full) variance-covariance matrix. The cell e.s.d.'s are taken into account in
the estimation of distances, angles and torsion angles
;
loop_
    _geom_bond_atom_site_label_1
    _geom_bond_atom_site_label_2
    _geom_bond_site_symmetry_1
    _geom_bond_site_symmetry_2
    _geom_bond_distance
    _geom_bond_publ_flag
    Br1 C5 . . 1.900(7) no
    Br2 C8 . . 1.946(6) no
    O1 C9 . . 1.446(7) no
    O1 C10 . . 1.357(8) no
    O2 C10 . . 1.210(9) no
    C1 C2 . . 1.400(9) no
    C1 C6 . . 1.384(9) no
    C1 C9 . . 1.512(8) no
    C2 C3 . . 1.374(10) no
    C3 C4 . . 1.405(11) no
    C4 C5 . . 1.368(9) no
    C5 C6 . . 1.399(9) no
    C6 C7 . . 1.493(8) no
    C7 C8 . . 1.528(9) no
    C8 C9 . . 1.531(8) no
    C10 C11 . . 1.489(11) no
    C2 H2 . . 0.9300 no
    C3 H3 . . 0.9300 no
    C4 H4 . . 0.9300 no
    C7 H7A . . 0.9700 no
    C7 H7B . . 0.9700 no
    C8 H8 . . 0.9800 no
    C9 H9 . . 0.9800 no
    C11 H11A . . 0.9600 no
    C11 H11B . . 0.9600 no
    C11 H11C . . 0.9600 no
loop_
    _geom_angle_atom_site_label_1
    _geom_angle_atom_site_label_2
    _geom_angle_atom_site_label_3
    _geom_angle_site_symmetry_1
    _geom_angle_site_symmetry_2
    _geom_angle_site_symmetry_3
    _geom_angle
    _geom_angle_publ_flag
    C9 O1 C10 . . . 116.4(5) no
    C2 C1 C6 . . . 121.9(6) no
    C2 C1 C9 . . . 128.1(6) no
    C6 C1 C9 . . . 110.0(5) no
    C1 C2 C3 . . . 118.9(6) no
    C2 C3 C4 . . . 120.1(6) no
    C3 C4 C5 . . . 120.0(6) no
    Br1 C5 C4 . . . 120.1(5) no
    Br1 C5 C6 . . . 118.7(5) no
    C4 C5 C6 . . . 121.3(6) no
    C1 C6 C5 . . . 117.8(6) no
    C1 C6 C7 . . . 112.1(5) no
    C5 C6 C7 . . . 130.1(6) no
    C6 C7 C8 . . . 101.3(5) no
    Br2 C8 C7 . . . 112.1(4) no
    Br2 C8 C9 . . . 113.7(4) no
    C7 C8 C9 . . . 107.2(5) no
    O1 C9 C1 . . . 106.8(4) no
    O1 C9 C8 . . . 111.9(5) no
    C1 C9 C8 . . . 101.4(5) no
    O1 C10 O2 . . . 124.1(6) no
    O1 C10 C11 . . . 110.8(6) no
    O2 C10 C11 . . . 125.0(7) no
    C1 C2 H2 . . . 121.00 no
    C3 C2 H2 . . . 121.00 no
    C2 C3 H3 . . . 120.00 no
    C4 C3 H3 . . . 120.00 no
    C3 C4 H4 . . . 120.00 no
    C5 C4 H4 . . . 120.00 no
    C6 C7 H7A . . . 112.00 no
    C6 C7 H7B . . . 111.00 no
    C8 C7 H7A . . . 112.00 no
    C8 C7 H7B . . . 112.00 no
    H7A C7 H7B . . . 109.00 no
    Br2 C8 H8 . . . 108.00 no
    C7 C8 H8 . . . 108.00 no
    C9 C8 H8 . . . 108.00 no
    O1 C9 H9 . . . 112.00 no
    C1 C9 H9 . . . 112.00 no
    C8 C9 H9 . . . 112.00 no
    C10 C11 H11A . . . 109.00 no
    C10 C11 H11B . . . 109.00 no
    C10 C11 H11C . . . 109.00 no
    H11A C11 H11B . . . 109.00 no
    H11A C11 H11C . . . 109.00 no
    H11B C11 H11C . . . 109.00 no
loop_
    _geom_torsion_atom_site_label_1
    _geom_torsion_atom_site_label_2
    _geom_torsion_atom_site_label_3
    _geom_torsion_atom_site_label_4
    _geom_torsion_site_symmetry_1
    _geom_torsion_site_symmetry_2
    _geom_torsion_site_symmetry_3
    _geom_torsion_site_symmetry_4
    _geom_torsion
    _geom_torsion_publ_flag
    C9 O1 C10 C11 . . . . -170.2(6) no
    C10 O1 C9 C1 . . . . -150.4(5) no
    C10 O1 C9 C8 . . . . 99.5(6) no
    C9 O1 C10 O2 . . . . 10.3(9) no
    C9 C1 C2 C3 . . . . -177.0(6) no
    C2 C1 C6 C5 . . . . -2.7(9) no
    C2 C1 C6 C7 . . . . 179.2(5) no
    C6 C1 C2 C3 . . . . 2.5(9) no
    C6 C1 C9 O1 . . . . -99.5(6) no
    C6 C1 C9 C8 . . . . 17.8(6) no
    C2 C1 C9 O1 . . . . 80.1(7) no
    C9 C1 C6 C5 . . . . 176.8(5) no
    C9 C1 C6 C7 . . . . -1.3(7) no
    C2 C1 C9 C8 . . . . -162.7(6) no
    C1 C2 C3 C4 . . . . -0.8(10) no
    C2 C3 C4 C5 . . . . -0.4(11) no
    C3 C4 C5 C6 . . . . 0.1(10) no
    C3 C4 C5 Br1 . . . . 179.5(5) no
    Br1 C5 C6 C7 . . . . -0.3(9) no
    C4 C5 C6 C1 . . . . 1.4(9) no
    C4 C5 C6 C7 . . . . 179.2(6) no
    Br1 C5 C6 C1 . . . . -178.0(4) no
    C1 C6 C7 C8 . . . . -15.9(7) no
    C5 C6 C7 C8 . . . . 166.3(6) no
    C6 C7 C8 Br2 . . . . 152.3(4) no
    C6 C7 C8 C9 . . . . 26.7(6) no
    Br2 C8 C9 C1 . . . . -152.1(4) no
    C7 C8 C9 O1 . . . . 86.0(6) no
    C7 C8 C9 C1 . . . . -27.5(6) no
    Br2 C8 C9 O1 . . . . -38.6(6) no
loop_
    _geom_hbond_atom_site_label_D
    _geom_hbond_atom_site_label_H
    _geom_hbond_atom_site_label_A
    _geom_hbond_site_symmetry_A
    _geom_hbond_distance_DH
    _geom_hbond_distance_HA
    _geom_hbond_distance_DA
    _geom_hbond_angle_DHA
    _geom_hbond_publ_flag
    C9 H9 O2 . 0.98 2.36 2.704(8) 100 no
_iucr_refine_instructions_details
;
TITL D-9 in P -1
CELL  0.71073   8.1423   8.6891   9.0028   76.163   68.105   86.397
ZERR     2.00   0.0007   0.0009   0.0008    0.008    0.007    0.008
LATT   1
SFAC  C    H    O    BR
UNIT  22   20   4    4
MERG   2
OMIT    -4.00 180.00
OMIT     0   1   0
OMIT    -2   0   2
OMIT     2  -1   4
OMIT    -5  -8   2
OMIT     3  -1   3
OMIT     1  -1   4
OMIT     0   2   1
OMIT    -1   0   2
FMAP   2
PLAN    5
SIZE     0.28   0.35   0.43
ACTA
LIST   4
L.S.   13
WGHT    0.105300
FVAR       0.63064
C1    1    0.742540    0.333965    0.959290    11.00000    0.04821    0.03595 =
         0.04636   -0.01207   -0.01587    0.00083
C2    1    0.750452    0.370338    1.099841    11.00000    0.05362    0.04249 =
         0.05943   -0.01536   -0.02647    0.00103
AFIX  43
H2    2    0.855377    0.408656    1.098195    11.00000   -1.20000
AFIX   0
C3    1    0.600592    0.348458    1.240192    11.00000    0.06980    0.05127 =
         0.05300   -0.02231   -0.02891    0.01324
AFIX  43
H3    2    0.604072    0.370628    1.335067    11.00000   -1.20000
AFIX   0
C4    1    0.442128    0.292696    1.240800    11.00000    0.06115    0.05052 =
         0.04306   -0.01466   -0.01536    0.01214
AFIX  43
H4    2    0.340962    0.277416    1.336151    11.00000   -1.20000
AFIX   0
C5    1    0.436649    0.260872    1.101095    11.00000    0.05071    0.04314 =
         0.05160   -0.01248   -0.01571    0.00830
C6    1    0.586670    0.282624    0.956041    11.00000    0.04635    0.04267 =
         0.04296   -0.01032   -0.01812    0.00576
C7    1    0.610628    0.253828    0.792348    11.00000    0.04028    0.05248 =
         0.04913   -0.01445   -0.01418   -0.00207
AFIX  23
H7A   2    0.516020    0.298789    0.756132    11.00000   -1.20000
H7B   2    0.616890    0.141540    0.794352    11.00000   -1.20000
AFIX   0
C8    1    0.787706    0.340605    0.683839    11.00000    0.04586    0.04464 =
         0.04461   -0.01187   -0.01903    0.00502
AFIX  13
H8    2    0.763136    0.450760    0.641342    11.00000   -1.20000
AFIX   0
C9    1    0.891102    0.341517    0.795022    11.00000    0.03950    0.03285 =
         0.05318   -0.00774   -0.01690    0.00269
AFIX  13
H9    2    0.965994    0.437571    0.758882    11.00000   -1.20000
AFIX   0
C10   1    1.165224    0.209728    0.717874    11.00000    0.04223    0.05621 =
         0.05456   -0.02012   -0.02182    0.00744
C11   1    1.244118    0.050117    0.727055    11.00000    0.06197    0.05839 =
         0.08561   -0.03357   -0.03116    0.01236
AFIX 137
H11A  2    1.189553   -0.013465    0.683433    11.00000   -1.50000
H11B  2    1.224657   -0.000092    0.839733    11.00000   -1.50000
H11C  2    1.369026    0.060968    0.663921    11.00000   -1.50000
AFIX   0
O1    3    0.990216    0.198904    0.813349    11.00000    0.04485    0.03808 =
         0.05586   -0.01086   -0.01900    0.00310
O2    3    1.245352    0.333155    0.637730    11.00000    0.05105    0.06113 =
         0.06682   -0.00960   -0.01381   -0.00637
BR1   4    0.222774    0.183897    1.102059    11.00000    0.04611    0.07693 =
         0.06528   -0.02366   -0.01032   -0.00769
BR2   4    0.915257    0.249365    0.496262    11.00000    0.05590    0.07165 =
         0.04710   -0.02284   -0.01527    0.00495
HKLF    4
REM  D-9 in P -1
REM R1 =  0.0673 for   1958 Fo > 4sig(Fo)  and  0.0875 for all   2635 data
REM    137 parameters refined using      0 restraints
END
WGHT      0.1053      0.0000
REM Highest difference peak  1.199,  deepest hole -1.422,  1-sigma level  0.189
Q1    1   0.9668  0.2906  0.3827  11.00000  0.05    1.20
Q2    1   0.1804  0.1458  1.2092  11.00000  0.05    1.16
Q3    1   0.2771  0.2282  0.9969  11.00000  0.05    1.11
Q4    1   0.8777  0.1898  0.6031  11.00000  0.05    1.11
Q5    1   0.3421  0.1578  1.0572  11.00000  0.05    0.45
;
