# Supplementary material for: 2,4-Dibromo-2,3-dihydro-1H-inden-1-yl acetate
Source: Acta Crystallogr Sect E Struct Rep Online. 2012 May 26;68(Pt 6):o1884. doi: 10.1107/S1600536812023173 (PMC3379444; doi:10.1107/S1600536812023173)
Supplement: Supplementary file 2 [file e-68-o1884-Isup2.hkl]

# 
# h,k,l, Fc-squared, Fo-squared, sigma(Fo-squared) and status flag 
# 
data_I
_shelx_title ' D-9 in P -1' 
_shelx_refln_list_code          4 
_shelx_F_calc_maximum      161.09 
_exptl_crystal_F_000       324.00 
_reflns_d_resolution_high  0.7686 
 
loop_ 
 _symmetry_equiv_pos_as_xyz 
 'x, y, z' 
 '-x, -y, -z' 
 
_cell_length_a     8.1423 
_cell_length_b     8.6891 
_cell_length_c     9.0028 
_cell_angle_alpha  76.163 
_cell_angle_beta   68.105 
_cell_angle_gamma  86.397 
 
_shelx_F_squared_multiplier     1.000 
 
loop_ 
 _refln_index_h 
 _refln_index_k 
 _refln_index_l 
 _refln_F_squared_calc 
 _refln_F_squared_meas 
 _refln_F_squared_sigma 
 _refln_observed_status 
   1   0   0     2546.25     2552.37    103.38 o 
   2   0   0     1887.31     2014.40    148.20 o 
   3   0   0      813.32      776.89     12.51 o 
   4   0   0      518.56      530.35     70.18 o 
   5   0   0      251.98      250.04     16.51 o 
   6   0   0     2027.71     1885.74     98.93 o 
   7   0   0      564.25      544.56     43.39 o 
   8   0   0        8.45       -2.41      5.78 o 
   9   0   0      116.66      122.82     11.43 o 
  -9   1   0      101.01      102.48      7.14 o 
  -8   1   0        7.07        0.63      9.53 o 
  -7   1   0       14.83       13.61      6.32 o 
  -6   1   0      184.74      178.52      9.64 o 
  -5   1   0      204.37      221.43     19.22 o 
  -4   1   0     2132.75     2041.84     84.37 o 
  -3   1   0     9126.00     9172.87    115.20 o 
  -2   1   0     1438.63     1631.83     65.13 o 
  -1   1   0      402.88      538.83     52.80 o 
   1   1   0       30.66       39.53      9.57 o 
   2   1   0      102.95      114.72     27.61 o 
   3   1   0     7279.26     5954.49   1130.80 o 
   4   1   0     4617.72     3871.72    479.42 o 
   5   1   0       10.67        5.82      5.51 o 
   6   1   0      146.09      148.22      9.42 o 
   7   1   0      212.53      198.23      9.39 o 
   8   1   0       15.63       24.67      8.45 o 
   9   1   0       15.65       29.57      8.55 o 
  -9   2   0       36.04       29.49      7.74 o 
  -8   2   0       24.50       19.44      6.91 o 
  -7   2   0       46.37       62.96      7.15 o 
  -6   2   0     1833.25     1893.00     98.90 o 
  -5   2   0      132.29      141.18      7.47 o 
  -4   2   0      296.80      334.70     13.35 o 
  -3   2   0      183.79      211.42     11.64 o 
  -2   2   0       49.37       45.34      7.35 o 
  -1   2   0     1226.02     1746.41     58.46 o 
   0   2   0    25950.44    24878.74    264.37 o 
   1   2   0    12087.14    13665.72    125.60 o 
   2   2   0      618.73      745.30     50.87 o 
   3   2   0     1877.57     1758.18    466.27 o 
   4   2   0      420.13      369.76     60.61 o 
   5   2   0      281.74      287.93     46.92 o 
   6   2   0      201.54      212.38     14.92 o 
   7   2   0      632.19      598.77     35.38 o 
   8   2   0      107.19      115.33     10.53 o 
   9   2   0       40.07       48.73      8.00 o 
  -9   3   0      102.47      106.79      8.40 o 
  -8   3   0       12.61       27.18      8.00 o 
  -7   3   0        1.02        8.22     10.33 o 
  -6   3   0       52.82       53.08      9.23 o 
  -5   3   0      109.61      103.35      9.72 o 
  -4   3   0      396.65      404.93     24.72 o 
  -3   3   0     2632.34     2521.33    156.22 o 
  -2   3   0     1471.01     1611.35    127.76 o 
  -1   3   0      544.24      715.41     11.15 o 
   0   3   0       19.11       40.77      7.41 o 
   1   3   0      890.15     1126.79     29.66 o 
   2   3   0      131.28      162.08     10.47 o 
   3   3   0     1290.14     1537.14     21.15 o 
   4   3   0     2639.72     2320.92    574.50 o 
   5   3   0      459.20      388.20     78.90 o 
   6   3   0        6.48        7.22      7.19 o 
   7   3   0      352.69      335.32     32.34 o 
   8   3   0        5.54        2.80      7.06 o 
   9   3   0        1.31        1.21      7.70 o 
  -9   4   0        0.65       20.37     10.21 o 
  -8   4   0        0.31       12.22      9.81 o 
  -7   4   0        0.85        3.82     10.56 o 
  -6   4   0      557.77      592.65     12.12 o 
  -5   4   0      368.38      369.50     29.54 o 
  -4   4   0        5.19        3.75      6.31 o 
  -3   4   0      437.65      427.70     32.22 o 
  -2   4   0      440.29      554.71     42.15 o 
  -1   4   0      236.47      337.30     16.28 o 
   0   4   0     1198.02     1427.14     34.72 o 
   1   4   0     3584.20     4113.01     70.89 o 
   2   4   0     2345.31     2819.43     48.82 o 
   3   4   0      413.60      489.08      9.29 o 
   4   4   0     1457.94     1328.90    279.84 o 
   5   4   0       14.06       14.45      4.99 o 
   6   4   0       25.08       18.04     11.79 o 
   7   4   0       96.99       85.68     12.49 o 
   8   4   0      194.91      212.57     20.62 o 
   9   4   0        6.41        3.49     12.23 o 
  -8   5   0       83.59       72.16     10.71 o 
  -7   5   0        1.90       14.76     10.13 o 
  -6   5   0       13.40       13.71      7.42 o 
  -5   5   0        9.27       10.58      5.85 o 
  -4   5   0        0.54        7.36      6.13 o 
  -3   5   0      436.21      423.03     12.97 o 
  -2   5   0     1826.41     1991.89    178.22 o 
  -1   5   0       35.40       60.71      7.59 o 
   0   5   0      487.80      557.87      8.76 o 
   1   5   0     1226.41     1463.37     14.11 o 
   2   5   0       13.59       12.39      7.50 o 
   3   5   0       29.69       39.76      7.17 o 
   4   5   0      705.32      800.49     10.16 o 
   5   5   0      447.85      416.37     94.09 o 
   6   5   0       46.94       50.10     21.88 o 
   7   5   0      177.11      142.47     16.43 o 
   8   5   0       21.28       14.16      6.34 o 
  -8   6   0       16.70       11.42     10.51 o 
  -7   6   0        0.83        7.78      8.57 o 
  -6   6   0       94.53       99.80      9.11 o 
  -5   6   0      273.07      292.67     20.34 o 
  -4   6   0      219.61      232.35     20.11 o 
  -3   6   0      284.01      264.32     12.57 o 
  -2   6   0      654.49      775.71     66.63 o 
  -1   6   0        5.52       20.11      6.68 o 
   0   6   0       19.96       11.46      7.19 o 
   1   6   0      369.66      404.89     20.23 o 
   2   6   0     1289.44     1559.27     32.16 o 
   3   6   0        9.44       21.39      7.30 o 
   4   6   0      853.19      897.69     24.03 o 
   5   6   0      180.49      173.40     32.64 o 
   6   6   0       23.30       19.14      6.39 o 
   7   6   0        0.68       15.07      5.58 o 
   8   6   0       54.17       43.94      6.89 o 
  -7   7   0       12.15        7.39      6.80 o 
  -6   7   0       30.05       34.68      6.47 o 
  -5   7   0       40.69       40.47      8.80 o 
  -4   7   0        1.69        1.69      5.74 o 
  -3   7   0        5.24       15.90      7.72 o 
  -2   7   0      566.04      530.22     12.25 o 
  -1   7   0      149.66      170.73      9.63 o 
   0   7   0      159.76      152.57      8.12 o 
   1   7   0      970.51     1042.29     69.11 o 
   2   7   0       28.21       29.90      7.75 o 
   3   7   0        9.53       10.42     12.70 o 
   4   7   0       37.97       32.69      8.29 o 
   5   7   0      125.54      142.52      9.15 o 
   6   7   0       41.60       44.01      9.21 o 
   7   7   0       52.09       39.88      5.18 o 
  -6   8   0       23.13       17.52      5.90 o 
  -5   8   0       33.03       33.78     12.10 o 
  -4   8   0      159.70      138.42     11.22 o 
  -3   8   0        6.01       27.67     11.33 o 
  -2   8   0      185.50      179.78     12.02 o 
  -1   8   0       74.28       80.32     11.77 o 
   0   8   0        1.22       11.53      7.75 o 
   1   8   0        7.44        9.84      8.54 o 
   2   8   0      134.98      173.68     14.90 o 
   3   8   0       19.26       28.04      7.41 o 
   4   8   0      139.95      109.73      9.30 o 
   5   8   0      144.64      135.40     11.14 o 
   6   8   0        5.09        3.19      4.84 o 
  -5   9   0       24.98       30.15      7.74 o 
  -4   9   0        8.30        9.60      6.02 o 
  -3   9   0        6.02       16.37      7.99 o 
  -2   9   0       51.50       62.49      7.05 o 
  -1   9   0       55.35       71.56     10.89 o 
   0   9   0        0.53       27.86     12.32 o 
   1   9   0      222.52      180.69     10.89 o 
   2   9   0       53.68       42.59      9.81 o 
   3   9   0        3.07       14.43     11.11 o 
   4   9   0        1.74       10.54      8.98 o 
   5   9   0        0.62       12.31      6.26 o 
  -4  10   0       19.62       24.75      7.65 o 
  -3  10   0        2.85        8.57      8.47 o 
  -2  10   0        4.61       21.24      8.63 o 
  -1  10   0       25.56       19.19      8.84 o 
   0  10   0       26.99       24.85      7.14 o 
   1  10   0        1.66      -23.96     12.57 o 
   2  10   0        1.10       11.19     12.04 o 
   3  10   0        3.75        6.51      6.93 o 
  -2 -10   1       11.68       16.36      8.23 o 
  -1 -10   1       33.78       18.24      9.28 o 
   0 -10   1        0.50        1.00      8.30 o 
   1 -10   1        0.95        5.19      9.67 o 
   2 -10   1       16.98       23.81     12.55 o 
   3 -10   1       21.98       20.44      8.61 o 
   4 -10   1        1.35       12.35     11.82 o 
  -4  -9   1       10.88        7.87      8.05 o 
  -3  -9   1       15.30       13.53      7.75 o 
  -2  -9   1       15.89        4.72      7.88 o 
  -1  -9   1        3.68        4.58      8.77 o 
   0  -9   1       27.70       10.76      7.96 o 
   1  -9   1        5.88        8.00      8.42 o 
   2  -9   1       34.64       58.14      8.71 o 
   3  -9   1      194.33      156.37     12.22 o 
   4  -9   1        2.45        0.60      8.44 o 
   5  -9   1        0.89       -3.24      6.62 o 
  -5  -8   1       12.49       18.24      7.97 o 
  -4  -8   1        3.29        7.44      7.23 o 
  -3  -8   1       45.75       40.38      7.28 o 
  -2  -8   1       15.87       26.19      7.39 o 
  -1  -8   1      185.35      210.72     21.02 o 
   0  -8   1       59.86       62.15     12.04 o 
   1  -8   1        0.54      -10.29      8.64 o 
   2  -8   1        6.83       25.23      8.45 o 
   3  -8   1       54.91       54.37      8.48 o 
   4  -8   1        3.49       -8.67     10.74 o 
   5  -8   1       51.23       45.68      5.69 o 
   6  -8   1       37.85       36.82      6.57 o 
  -6  -7   1       54.16       37.89      5.32 o 
  -5  -7   1       21.05       24.63      5.25 o 
  -4  -7   1       44.41       66.59      7.36 o 
  -3  -7   1      245.95      287.94     17.80 o 
  -2  -7   1        1.50       19.73      8.09 o 
  -1  -7   1       35.90       56.65      7.25 o 
   0  -7   1        1.90      -10.34      6.71 o 
   1  -7   1       83.22       94.75      7.13 o 
   2  -7   1        8.78       12.74      6.76 o 
   3  -7   1      527.57      535.38     90.72 o 
   4  -7   1      191.17      160.45     11.67 o 
   5  -7   1        0.09       -8.63      5.72 o 
   6  -7   1       24.85       29.80      5.84 o 
   7  -7   1        0.53       -0.63      7.34 o 
  -7  -6   1      102.92       67.65      7.16 o 
  -6  -6   1      179.30      159.04     23.39 o 
  -5  -6   1        5.17        7.26      5.45 o 
  -4  -6   1       33.80       43.71      7.03 o 
  -3  -6   1       88.42      100.83      7.61 o 
  -2  -6   1        7.34       23.42      7.90 o 
  -1  -6   1      319.76      371.44     11.43 o 
   0  -6   1      766.80      816.33     22.11 o 
   1  -6   1      295.93      324.03     21.86 o 
   2  -6   1      416.66      474.55     47.21 o 
   3  -6   1        1.96       10.07      7.78 o 
   4  -6   1       14.24       21.54      8.98 o 
   5  -6   1       66.63       61.47      6.10 o 
   6  -6   1      168.48      150.87     14.00 o 
   7  -6   1      189.50      191.63     29.06 o 
   8  -6   1        7.74       -4.73      8.47 o 
  -8  -5   1        1.32       -3.42      6.30 o 
  -7  -5   1        7.48       15.99      7.12 o 
  -6  -5   1      115.78       96.73     14.74 o 
  -5  -5   1        4.37        2.16      4.94 o 
  -4  -5   1       65.48       74.46      9.99 o 
  -3  -5   1     1581.10     1743.98     30.34 o 
  -2  -5   1      555.13      607.79      9.10 o 
  -1  -5   1      100.37      121.93      6.71 o 
   0  -5   1      118.21      117.28      7.27 o 
   1  -5   1      292.30      334.16     29.85 o 
   2  -5   1       18.09       25.21      8.45 o 
   3  -5   1      887.05      909.70    151.68 o 
   4  -5   1      980.24      962.88    112.02 o 
   5  -5   1       13.13       20.20      5.49 o 
   6  -5   1      172.64      161.30     23.32 o 
   7  -5   1       66.66       65.02     10.11 o 
   8  -5   1        0.66        1.81      8.60 o 
   9  -5   1        1.85       -1.18      8.78 o 
  -8  -4   1       28.22       26.63      5.90 o 
  -7  -4   1       88.88       79.54     14.28 o 
  -6  -4   1      897.68      798.79    134.93 o 
  -5  -4   1      663.25      604.08    102.52 o 
  -4  -4   1      308.56      278.60     55.42 o 
  -3  -4   1        5.58        6.74      7.25 o 
  -2  -4   1      292.23      402.87      8.84 o 
  -1  -4   1        2.09       -1.40      7.37 o 
   0  -4   1     2653.54     3005.61     33.09 o 
   1  -4   1     5634.79     6120.35    330.62 o 
   2  -4   1     1638.88     2027.09    136.61 o 
   3  -4   1      798.96      855.81    120.68 o 
   4  -4   1      115.31      111.96     10.25 o 
   5  -4   1        3.97        2.26      5.88 o 
   6  -4   1      270.26      270.95     40.10 o 
   7  -4   1      874.55      957.19     13.98 o 
   8  -4   1        2.49       10.61      9.10 o 
   9  -4   1       22.35       28.94     10.08 o 
  -8  -3   1       25.27       35.37      6.46 o 
  -7  -3   1      133.51      126.38     13.80 o 
  -6  -3   1        2.10        2.16      6.25 o 
  -5  -3   1      133.66      106.93     25.46 o 
  -4  -3   1        8.20       14.89      4.86 o 
  -3  -3   1     3680.16     3773.21    129.43 o 
  -2  -3   1     5001.39     5498.58    194.48 o 
  -1  -3   1        0.32       -3.40      7.34 o 
   0  -3   1      962.55     1061.36     16.43 o 
   1  -3   1      226.95      244.25      8.56 o 
   2  -3   1       74.51       84.71     10.43 o 
   3  -3   1      973.59     1027.03    177.82 o 
   4  -3   1     2723.85     2654.72    377.13 o 
   5  -3   1      278.41      278.74     42.17 o 
   6  -3   1      413.43      396.90     10.43 o 
   7  -3   1      289.96      315.08     11.62 o 
   8  -3   1       89.70       95.20     10.38 o 
   9  -3   1        3.63        9.61      7.77 o 
  -9  -2   1        0.61       -0.30      9.81 o 
  -8  -2   1       50.57       42.63      7.83 o 
  -7  -2   1        6.38       12.00      7.85 o 
  -6  -2   1      937.66      847.63     83.93 o 
  -5  -2   1     2946.09     2530.96    337.45 o 
  -4  -2   1       45.23       39.11      7.89 o 
  -3  -2   1      522.02      413.40     79.86 o 
  -2  -2   1        6.27        9.80      8.33 o 
  -1  -2   1      272.87      354.30     14.97 o 
   0  -2   1      403.88      438.11     10.90 o 
   1  -2   1    21801.27    19206.24   1096.49 o 
   2  -2   1       29.25       26.21      9.82 o 
   3  -2   1     1946.53     1962.48    241.49 o 
   4  -2   1     1871.75     1890.89    339.90 o 
   5  -2   1       47.49       52.30     10.43 o 
   6  -2   1        4.67       15.79     11.16 o 
   7  -2   1      932.12      907.83     13.43 o 
   8  -2   1      230.48      206.61      8.65 o 
   9  -2   1        5.95        8.20      7.74 o 
  -9  -1   1      200.40      226.25      9.40 o 
  -8  -1   1      183.94      211.51      9.25 o 
  -7  -1   1       60.47       63.85      8.23 o 
  -6  -1   1      262.91      284.81     32.07 o 
  -5  -1   1        5.46       13.49      6.81 o 
  -4  -1   1       41.75       47.33      6.83 o 
  -3  -1   1     2023.76     1615.71    236.07 o 
  -2  -1   1     8002.14     6084.69   1219.53 o 
  -1  -1   1     3959.06     4192.75    199.81 o 
   0  -1   1       90.24       87.05     12.67 o 
   1  -1   1      564.52      469.05     29.09 o 
   2  -1   1     1875.73     1843.53    184.75 o 
   3  -1   1      121.74      116.48     11.37 o 
   4  -1   1     1226.48     1257.64     76.94 o 
   5  -1   1     1113.25     1108.76     53.76 o 
   6  -1   1       28.45       32.92      6.88 o 
   7  -1   1      430.19      380.14     37.88 o 
   8  -1   1      528.18      536.72     69.23 o 
   9  -1   1        0.68        2.46      9.64 o 
  10  -1   1        1.14        5.53      7.42 o 
  -9   0   1       23.01       30.42      8.60 o 
  -8   0   1        1.59        1.73      7.02 o 
  -7   0   1        1.19       -1.50      5.85 o 
  -6   0   1      258.12      220.59     15.91 o 
  -5   0   1     2886.42     2629.65    187.80 o 
  -4   0   1      611.28      599.44     50.98 o 
  -3   0   1      133.88       97.78      7.80 o 
  -2   0   1     2620.26     1930.56     84.80 o 
  -1   0   1      891.69      612.27     15.55 o 
   0   0   1      378.36      236.13     21.86 o 
   1   0   1     7528.39     5184.36    339.51 o 
   2   0   1     3528.18     3614.37    143.61 o 
   3   0   1      257.15      270.58     21.74 o 
   4   0   1     3697.61     3549.55    448.09 o 
   5   0   1     1219.06     1074.07    140.15 o 
   6   0   1       20.50       23.38      6.60 o 
   7   0   1       46.36       49.91      8.75 o 
   8   0   1      299.53      284.90     20.91 o 
   9   0   1       74.89       78.91      6.29 o 
  10   0   1       54.02       52.65     13.24 o 
  -9   1   1       65.69       74.29      9.06 o 
  -8   1   1      260.39      254.01     25.26 o 
  -7   1   1       43.02       46.90      8.01 o 
  -6   1   1      532.85      516.62     41.97 o 
  -5   1   1      742.23      721.83     39.02 o 
  -4   1   1       61.37       58.34      6.26 o 
  -3   1   1      468.72      452.67     32.39 o 
  -2   1   1     3150.45     3170.80    226.71 o 
  -1   1   1     6947.82     7311.09    185.88 o 
   0   1   1      216.67      300.18     13.79 o 
   1   1   1      297.24      446.85     14.13 o 
   2   1   1     3250.34     2754.57    818.43 o 
   3   1   1       76.97       75.12     12.67 o 
   4   1   1       55.44       59.13      7.05 o 
   5   1   1      627.39      598.92     58.85 o 
   6   1   1      119.31      119.34     15.30 o 
   7   1   1      162.00      153.88      7.83 o 
   8   1   1      716.53      747.09     65.99 o 
   9   1   1       35.35       25.27     10.46 o 
  10   1   1        0.60        3.07     10.26 o 
  -9   2   1       44.31       44.32      7.18 o 
  -8   2   1       48.38       44.39      7.04 o 
  -7   2   1        1.41        7.10      6.81 o 
  -6   2   1        3.79       -0.87      6.21 o 
  -5   2   1     1273.99     1205.01     10.14 o 
  -4   2   1     1514.10     1579.24    128.19 o 
  -3   2   1        3.22       27.47     12.05 o 
  -2   2   1     7082.61     7697.51    566.73 o 
  -1   2   1     2909.98     3507.56    337.55 o 
   1   2   1      607.23      813.01     14.12 o 
   2   2   1     3083.26     3950.38    161.54 o 
   3   2   1     2833.88     2828.78    674.16 o 
   4   2   1     2345.61     2443.21    408.56 o 
   5   2   1     2338.55     2408.08    284.14 o 
   6   2   1        7.90       14.74      7.33 o 
   7   2   1       89.29       99.06      7.92 o 
   8   2   1       29.95       37.83      7.36 o 
   9   2   1      142.88      155.19     10.31 o 
  -9   3   1        1.39        3.04      7.59 o 
  -8   3   1      121.94       96.45      9.81 o 
  -7   3   1      352.41      349.93      9.20 o 
  -6   3   1      202.49      215.97      7.02 o 
  -5   3   1     1976.64     2089.97    168.11 o 
  -4   3   1      635.80      653.90     13.35 o 
  -3   3   1        8.10       18.10      6.02 o 
  -2   3   1      486.30      536.59     54.07 o 
  -1   3   1     6529.88     8414.29    504.61 o 
   0   3   1      630.09      807.11     11.61 o 
   1   3   1     2686.30     3491.90     26.10 o 
   2   3   1     3738.81     4467.65     28.31 o 
   3   3   1        3.61       12.65     10.91 o 
   4   3   1        5.86        8.40      5.78 o 
   5   3   1      180.47      174.58     35.13 o 
   6   3   1      233.59      230.61     35.95 o 
   7   3   1       22.22       28.50      6.44 o 
   8   3   1      422.00      412.65     13.45 o 
   9   3   1       42.41       38.07      7.85 o 
  -8   4   1      127.06      140.66      8.88 o 
  -7   4   1       35.39       28.69      8.22 o 
  -6   4   1       13.78       12.52     10.94 o 
  -5   4   1      183.46      188.94      8.68 o 
  -4   4   1      881.96      841.22     22.01 o 
  -3   4   1      340.36      370.27      8.71 o 
  -2   4   1     4456.67     4719.28    447.75 o 
  -1   4   1     5490.08     6885.97    125.10 o 
   0   4   1      271.68      320.81     12.14 o 
   1   4   1        1.96       10.96     11.42 o 
   2   4   1      429.09      482.65     32.02 o 
   3   4   1     2297.25     2575.82     19.41 o 
   4   4   1      167.38      134.38     58.59 o 
   5   4   1     1528.46     1371.87    301.70 o 
   6   4   1      192.73      182.91     29.32 o 
   7   4   1       65.74       69.94      7.20 o 
   8   4   1       40.31       41.76      6.03 o 
   9   4   1       25.72       27.96      7.19 o 
  -8   5   1        9.49        7.19      8.20 o 
  -7   5   1      206.92      199.14     11.49 o 
  -6   5   1        9.48       15.66      6.95 o 
  -5   5   1      741.21      721.47     20.02 o 
  -4   5   1     1399.27     1367.33     64.82 o 
  -3   5   1      108.45      103.44      6.48 o 
  -2   5   1        0.97        4.28      8.64 o 
  -1   5   1      502.27      581.88     10.45 o 
   0   5   1      770.74      927.24     16.12 o 
   1   5   1      238.09      266.93     13.30 o 
   2   5   1     2973.91     3385.97    163.98 o 
   3   5   1      318.53      298.81     11.74 o 
   4   5   1        2.50        8.57     10.56 o 
   5   5   1       16.65       12.90      6.57 o 
   6   5   1       43.68       42.74      6.06 o 
   7   5   1       17.26       17.07      5.10 o 
   8   5   1      108.16       98.82      9.14 o 
   9   5   1       37.77       34.99      6.72 o 
  -8   6   1       39.20       45.49      8.73 o 
  -7   6   1       51.19       44.68     10.33 o 
  -6   6   1        4.65       12.48      7.12 o 
  -5   6   1       21.49       26.66      5.91 o 
  -4   6   1       50.00       50.29      5.55 o 
  -3   6   1      219.66      213.26      9.27 o 
  -2   6   1      393.72      411.51     21.31 o 
  -1   6   1     2165.92     2456.34     39.49 o 
   0   6   1     1307.18     1448.96     15.89 o 
   1   6   1      128.39      155.87     11.92 o 
   2   6   1       65.75       85.64     11.39 o 
   3   6   1      152.80      152.45     11.31 o 
   4   6   1       69.44       79.83     10.99 o 
   5   6   1      229.90      206.92     39.82 o 
   6   6   1      274.59      240.30     46.93 o 
   7   6   1       11.54        9.69      4.92 o 
   8   6   1       60.25       48.76      5.42 o 
  -7   7   1       29.77       30.47      9.44 o 
  -6   7   1       20.98       16.95      6.83 o 
  -5   7   1       21.04       22.43      5.96 o 
  -4   7   1      435.73      398.45     11.16 o 
  -3   7   1      280.11      251.26     19.15 o 
  -2   7   1       61.16       81.87      7.34 o 
  -1   7   1       10.81       12.78      7.65 o 
   0   7   1        6.05        4.87      9.19 o 
   1   7   1       11.51       35.00     11.67 o 
   2   7   1      581.86      589.05     11.79 o 
   3   7   1      481.56      506.08     10.91 o 
   4   7   1      169.68      166.73      7.37 o 
   5   7   1       27.35       35.60      7.22 o 
   6   7   1       18.68       16.42      4.94 o 
   7   7   1       18.51       17.60      5.43 o 
  -6   8   1        7.39        4.69      6.18 o 
  -5   8   1        4.21       19.26      6.51 o 
  -4   8   1        0.07        5.04      5.27 o 
  -3   8   1       31.04       32.05      6.00 o 
  -2   8   1        0.18        5.81      7.20 o 
  -1   8   1      355.95      359.47      9.38 o 
   0   8   1      642.45      689.12     21.13 o 
   1   8   1      238.48      249.23      8.02 o 
   2   8   1       25.68       24.73      6.46 o 
   3   8   1       21.06       19.78      6.89 o 
   4   8   1       32.29       41.20      7.09 o 
   5   8   1        4.50        9.84     10.10 o 
   6   8   1       78.45       63.15      9.95 o 
   7   8   1       47.30       37.82     12.97 o 
  -5   9   1        4.11       10.43      6.65 o 
  -4   9   1       61.36       65.16      6.26 o 
  -3   9   1       80.46       79.38     12.04 o 
  -2   9   1       23.49       38.05      7.20 o 
  -1   9   1        3.74       18.80      7.64 o 
   0   9   1        9.91        5.98      8.65 o 
   1   9   1        7.06       26.72     12.40 o 
   2   9   1       68.09       64.50      6.71 o 
   3   9   1      142.10      108.82      7.27 o 
   4   9   1       99.45       83.63      9.23 o 
   5   9   1        0.66        6.21     12.58 o 
  -4  10   1        2.16       -1.93      6.59 o 
  -3  10   1        1.02        7.96      6.06 o 
  -2  10   1       19.66       10.16      8.73 o 
  -1  10   1       14.95       15.38      9.14 o 
   0  10   1      135.99      129.95      8.43 o 
   1  10   1       71.75       80.90     20.39 o 
   2  10   1        0.18        1.36      6.48 o 
   3  10   1       17.45       16.80      7.93 o 
   4  10   1        1.96        6.00     14.61 o 
  -1  11   1        0.96        9.86      8.42 o 
   0  11   1        5.40       14.20      9.35 o 
   1  11   1        1.09        4.76      8.50 o 
  -1 -10   2        3.02        2.67      8.48 o 
   0 -10   2       20.37       24.73     14.46 o 
   1 -10   2       23.03       15.54      9.76 o 
   2 -10   2        4.14        6.99      9.16 o 
   3 -10   2       14.23       17.62      7.60 o 
  -3  -9   2       16.36       29.51      7.67 o 
  -2  -9   2       67.95       46.06      7.44 o 
  -1  -9   2        0.48        2.99      8.69 o 
   0  -9   2       15.12       22.41     12.08 o 
   1  -9   2        4.15        9.45      9.39 o 
   2  -9   2       17.42       23.15      7.11 o 
   3  -9   2        3.61       11.63      8.43 o 
   4  -9   2       27.00       24.69      8.72 o 
   5  -9   2        8.22        6.42      6.49 o 
  -4  -8   2        0.01       16.85      9.03 o 
  -3  -8   2      117.44      140.64     13.20 o 
  -2  -8   2        7.62       18.23      7.63 o 
  -1  -8   2        2.83        9.94      7.58 o 
   0  -8   2       71.30       76.49      7.80 o 
   1  -8   2      255.49      233.77     17.70 o 
   2  -8   2      155.14      136.82      8.18 o 
   3  -8   2      126.36      128.10     17.12 o 
   4  -8   2        3.60       12.41      8.09 o 
   5  -8   2       15.89       22.30      9.10 o 
   6  -8   2        0.64        6.54      6.46 o 
  -6  -7   2       15.06       16.87      8.26 o 
  -5  -7   2       11.32       13.20      4.80 o 
  -4  -7   2        3.05       13.01      6.56 o 
  -3  -7   2       82.14       83.87      8.60 o 
  -2  -7   2      560.93      593.46     10.17 o 
  -1  -7   2       31.61       34.24      8.66 o 
   0  -7   2      178.73      226.41     14.33 o 
   1  -7   2      142.65      164.70     18.53 o 
   2  -7   2       49.09       60.13     19.31 o 
   3  -7   2       13.41       15.28      7.19 o 
   4  -7   2      116.79      114.15     31.78 o 
   5  -7   2      100.36       87.53      9.19 o 
   6  -7   2        0.51        2.95      7.33 o 
   7  -7   2       38.62       31.45      7.53 o 
  -6  -6   2       12.11       25.22      5.75 o 
  -5  -6   2      204.71      175.18     28.64 o 
  -4  -6   2      125.54      122.49      8.39 o 
  -3  -6   2      340.12      393.97      9.07 o 
  -2  -6   2      236.84      240.09     23.12 o 
  -1  -6   2       19.54       22.46      7.28 o 
   0  -6   2       41.02       43.66      7.86 o 
   1  -6   2      704.86      757.39     50.74 o 
   2  -6   2     1369.73     1361.23    128.17 o 
   3  -6   2      132.64      173.07     27.26 o 
   4  -6   2      194.06      194.35     34.23 o 
   5  -6   2      151.80      156.95     21.59 o 
   6  -6   2        2.63        8.03      6.51 o 
   7  -6   2        6.65        1.17      7.34 o 
   8  -6   2       32.91       28.61      8.65 o 
  -7  -5   2        2.98       12.30      5.48 o 
  -6  -5   2       80.41       83.94     10.60 o 
  -5  -5   2        9.89       17.55      5.12 o 
  -4  -5   2       21.32       19.84      4.89 o 
  -3  -5   2       13.67       17.51      7.40 o 
  -2  -5   2     1216.34     1204.94     33.43 o 
  -1  -5   2      566.97      599.76     27.55 o 
   0  -5   2      140.63      175.79      8.73 o 
   1  -5   2     1368.59     1438.62     75.90 o 
   2  -5   2      472.13      527.97     52.78 o 
   3  -5   2      150.83      168.97     32.70 o 
   4  -5   2      120.82      116.27     24.01 o 
   5  -5   2      349.85      337.19     53.66 o 
   6  -5   2       81.15       85.33     20.67 o 
   7  -5   2       49.79       47.01      6.84 o 
   8  -5   2       84.32       79.88      8.83 o 
   9  -5   2       39.07       22.40      9.08 o 
  -8  -4   2       10.88       17.07      7.01 o 
  -7  -4   2        2.63        8.46      6.64 o 
  -6  -4   2        1.00        1.48      5.21 o 
  -5  -4   2      137.99      115.60     19.34 o 
  -4  -4   2      592.25      511.07     69.72 o 
  -3  -4   2       71.94       79.57      6.85 o 
  -2  -4   2      862.19      836.73     27.52 o 
  -1  -4   2     1035.30     1041.22     71.07 o 
   0  -4   2       63.01       67.69      8.15 o 
   1  -4   2      101.92      113.29      8.68 o 
   2  -4   2     2454.08     2625.96    250.37 o 
   3  -4   2      253.31      242.69     41.20 o 
   4  -4   2      248.90      241.45     61.54 o 
   5  -4   2     1396.28     1384.31    237.91 o 
   6  -4   2      163.56      163.56     37.39 o 
   7  -4   2        0.04       -2.11     10.21 o 
   8  -4   2       26.51       35.83     10.28 o 
   9  -4   2        4.70        3.29     10.36 o 
  -8  -3   2      132.96      106.85     14.51 o 
  -7  -3   2      116.02      111.15     12.08 o 
  -6  -3   2       19.13       15.19      5.91 o 
  -5  -3   2      366.00      297.62     37.32 o 
  -4  -3   2       51.94       40.57      7.09 o 
  -3  -3   2       47.83       54.44      5.65 o 
  -2  -3   2      487.31      481.71     16.12 o 
  -1  -3   2     1173.27     1219.55     69.75 o 
   0  -3   2      278.75      304.71     16.09 o 
   1  -3   2     2722.49     2759.35    185.80 o 
   2  -3   2     3727.12     3510.96    409.47 o 
   3  -3   2     1501.50     1475.41    310.04 o 
   4  -3   2        7.29       12.71      6.31 o 
   5  -3   2      135.12      135.93     26.62 o 
   6  -3   2      372.08      354.48     27.09 o 
   7  -3   2       13.77       36.33     10.61 o 
   8  -3   2      147.29      166.73     11.24 o 
   9  -3   2      191.70      219.03      9.28 o 
  -8  -2   2       74.94       83.83      7.43 o 
  -7  -2   2       56.22       63.82      6.56 o 
  -6  -2   2        4.65        7.33      6.53 o 
  -5  -2   2       21.94       17.93      5.82 o 
  -4  -2   2      753.81      640.75     86.40 o 
  -3  -2   2      173.70      143.11     20.57 o 
  -2  -2   2      548.21      475.57     24.79 o 
  -1  -2   2     5734.07     5302.55    263.51 o 
   0  -2   2      631.39      622.69     50.73 o 
   1  -2   2       80.87      104.09     10.92 o 
   2  -2   2      398.49      423.85     72.39 o 
   3  -2   2     1091.91      999.71    241.43 o 
   4  -2   2       57.83       57.54      9.62 o 
   5  -2   2     3112.67     3133.89    353.77 o 
   6  -2   2     1121.08     1163.07     14.96 o 
   7  -2   2        6.00       13.98     11.14 o 
   8  -2   2        1.73        3.44      8.07 o 
   9  -2   2       10.28        7.92      9.73 o 
  10  -2   2       13.55       18.53      9.68 o 
  -8  -1   2       39.85       41.39      8.71 o 
  -7  -1   2      325.07      347.15     14.56 o 
  -6  -1   2      142.79      146.85     11.08 o 
  -5  -1   2      991.58      867.48     89.79 o 
  -4  -1   2     1607.34     1279.07    111.42 o 
  -3  -1   2       81.99       94.73     12.15 o 
  -2  -1   2      105.37       95.37      9.93 o 
  -1  -1   2     1259.43     1166.62     64.53 o 
   0  -1   2     2991.32     2668.69    170.38 o 
   1  -1   2     2458.24     1984.09    181.57 o 
   2  -1   2    11656.79     6963.63   1431.30 o 
   3  -1   2     3914.41     3278.23    374.71 o 
   4  -1   2       55.62       68.51      8.31 o 
   5  -1   2        3.03       11.82      9.07 o 
   6  -1   2      181.60      206.38      9.71 o 
   7  -1   2      130.58      108.80     10.43 o 
   8  -1   2       87.18       82.15      9.66 o 
   9  -1   2      277.41      231.20     10.26 o 
  10  -1   2       12.62       19.08      7.95 o 
  -8   0   2      138.53      158.28      9.33 o 
  -7   0   2      392.63      438.12     12.48 o 
  -6   0   2       45.77       52.53      5.45 o 
  -5   0   2        0.30        4.03      5.89 o 
  -4   0   2      721.72      668.48     18.33 o 
  -3   0   2      680.69      562.10     18.09 o 
   0   0   2      509.24      322.98     17.54 o 
   1   0   2      738.87      540.11     50.04 o 
   2   0   2       20.57       22.66     14.47 o 
   3   0   2      308.63      337.33     43.69 o 
   4   0   2      328.72      363.66     39.01 o 
   5   0   2     3166.35     3159.09    628.96 o 
   6   0   2     2209.44     2205.90    393.12 o 
   7   0   2       89.77       99.37     15.61 o 
   8   0   2       16.69       21.01      6.66 o 
   9   0   2        2.99        3.70      6.05 o 
  10   0   2       23.60       26.19      5.81 o 
  -8   1   2        1.12       -0.34      6.51 o 
  -7   1   2      145.55      168.06      7.17 o 
  -6   1   2      618.40      637.08     29.13 o 
  -5   1   2      359.89      326.76      6.91 o 
  -4   1   2     4242.30     3580.66     64.61 o 
  -3   1   2      813.31      658.05     27.64 o 
  -2   1   2      922.45      837.88     48.71 o 
  -1   1   2       11.50       15.25      8.28 o 
   0   1   2     3161.75     3118.10    145.37 o 
   1   1   2       39.12       58.61     11.64 o 
   2   1   2    13004.39    12428.28   1300.30 o 
   3   1   2     9304.75     9377.51    909.91 o 
   4   1   2        7.35       13.30      6.59 o 
   5   1   2      239.29      241.14     15.44 o 
   6   1   2       72.50       71.09      7.11 o 
   7   1   2      104.02      100.24     14.03 o 
   8   1   2        3.13       14.61      7.33 o 
   9   1   2      222.27      222.11     18.64 o 
  10   1   2       38.23       47.30     10.59 o 
  -8   2   2       42.67       44.75      7.78 o 
  -7   2   2      555.35      542.01     29.42 o 
  -6   2   2      389.02      358.68      7.28 o 
  -5   2   2       25.99       24.03      5.45 o 
  -4   2   2      198.87      231.89     19.09 o 
  -3   2   2      327.44      287.79     16.94 o 
  -2   2   2       42.65       67.76      9.83 o 
  -1   2   2     7321.97     7431.65    267.45 o 
   0   2   2     4728.70     5308.68    165.50 o 
   1   2   2        6.24       14.58      7.67 o 
   2   2   2      986.54     1344.47     49.66 o 
   3   2   2      454.70      609.35    107.52 o 
   4   2   2      263.15      319.76     48.83 o 
   5   2   2      554.89      620.45     48.14 o 
   6   2   2     2082.09     2184.48    110.00 o 
   7   2   2      515.72      575.76     19.04 o 
   8   2   2        1.50        7.70      8.22 o 
   9   2   2       96.84       95.07     10.56 o 
  10   2   2        0.11        7.02      9.91 o 
  -8   3   2        0.09        8.58     17.39 o 
  -7   3   2        0.07        8.37      5.40 o 
  -6   3   2      179.13      180.22      7.01 o 
  -5   3   2        4.11        8.43      5.96 o 
  -4   3   2     1481.58     1525.29    122.78 o 
  -3   3   2     4172.76     4324.24    180.48 o 
  -2   3   2      507.95      584.84     33.48 o 
  -1   3   2      126.50      154.09     10.02 o 
   0   3   2      302.58      417.06     10.28 o 
   1   3   2      387.72      452.21      9.47 o 
   2   3   2      378.13      531.17     13.63 o 
   3   3   2     6349.46     7946.14    366.48 o 
   4   3   2     1576.09     1409.83    297.03 o 
   5   3   2       38.82       42.71      8.92 o 
   6   3   2     1011.71      975.16     93.22 o 
   7   3   2       44.46       50.41      6.43 o 
   8   3   2       42.19       41.26      6.94 o 
   9   3   2       42.93       46.00      7.69 o 
  10   3   2       60.67       58.18     10.31 o 
  -8   4   2        1.05       15.64      9.53 o 
  -7   4   2      192.70      207.09      8.50 o 
  -6   4   2      542.36      559.51     10.66 o 
  -5   4   2      268.30      270.32     22.10 o 
  -4   4   2       66.59       86.16      8.73 o 
  -3   4   2        0.09        5.41      6.43 o 
  -2   4   2       40.05       31.86      9.31 o 
  -1   4   2      544.77      601.87     67.17 o 
   0   4   2     3917.83     4775.86    198.95 o 
   1   4   2     1955.29     2260.32     33.37 o 
   2   4   2      108.25      152.36      7.15 o 
   3   4   2     1866.48     2251.17     73.22 o 
   4   4   2       71.17       68.57     11.25 o 
   5   4   2       27.16       31.62      5.48 o 
   6   4   2      484.76      460.86     64.98 o 
   7   4   2      680.33      706.48     70.28 o 
   8   4   2       61.85       67.97      6.54 o 
   9   4   2      113.39      102.14      7.16 o 
  -8   5   2       11.11       11.69      9.43 o 
  -7   5   2       11.02       13.25      8.07 o 
  -6   5   2        0.25        0.20      8.15 o 
  -5   5   2        7.18        7.11      6.47 o 
  -4   5   2       88.36       95.47      6.07 o 
  -3   5   2     2196.19     2252.51     96.14 o 
  -2   5   2     1624.07     1674.27    146.80 o 
  -1   5   2       64.21       77.00      9.24 o 
   0   5   2      464.25      568.56      9.36 o 
   1   5   2       17.06       31.41      7.54 o 
   2   5   2      113.52      149.33     10.01 o 
   3   5   2     1017.05     1191.61     10.50 o 
   4   5   2     1554.40     1693.31     28.04 o 
   5   5   2      118.57       92.74     19.89 o 
   6   5   2      546.34      480.72     93.75 o 
   7   5   2      350.43      293.93     37.23 o 
   8   5   2        2.66        3.35      5.99 o 
   9   5   2        0.01        7.14      6.40 o 
  -7   6   2       25.49       29.52     10.76 o 
  -6   6   2      280.73      285.48     20.60 o 
  -5   6   2      205.57      200.18      6.40 o 
  -4   6   2        2.36        6.58      5.58 o 
  -3   6   2       11.17       15.02      5.70 o 
  -2   6   2        5.31        5.13      7.65 o 
  -1   6   2        2.62        1.49     10.41 o 
   0   6   2     1433.28     1628.37     37.39 o 
   1   6   2     1640.67     1703.33     11.18 o 
   2   6   2       24.09       22.62      6.84 o 
   3   6   2      619.61      692.79     22.59 o 
   4   6   2      226.23      255.64     23.41 o 
   5   6   2       27.35       22.23      5.21 o 
   6   6   2       27.22       27.87      5.32 o 
   7   6   2      229.92      226.42     37.85 o 
   8   6   2       90.26       86.51      9.06 o 
  -7   7   2       13.92       17.47      9.12 o 
  -6   7   2       15.89       11.42      6.33 o 
  -5   7   2        2.28       11.19      6.24 o 
  -4   7   2        0.17        2.10      7.40 o 
  -3   7   2      471.73      460.38     12.98 o 
  -2   7   2      885.28      916.23     71.97 o 
  -1   7   2       59.54       68.66      8.10 o 
   0   7   2       79.18       99.45     15.36 o 
   1   7   2       47.04       55.67      6.69 o 
   2   7   2       31.36       37.11      7.02 o 
   3   7   2       61.66       94.38     12.04 o 
   4   7   2      405.05      434.73     25.16 o 
   5   7   2      125.94      138.40      7.35 o 
   6   7   2       37.38       27.89      4.84 o 
   7   7   2      157.82      130.96     21.17 o 
   8   7   2       13.59        8.82      5.67 o 
  -6   8   2       53.47       45.12      6.77 o 
  -5   8   2      111.80      113.31      7.40 o 
  -4   8   2        0.48       -0.50      6.98 o 
  -3   8   2       30.71       34.32      6.25 o 
  -2   8   2       23.88       25.43     10.90 o 
  -1   8   2        6.29       12.64     12.28 o 
   0   8   2      128.60      135.89     20.08 o 
   1   8   2      611.93      579.26      9.32 o 
   2   8   2      118.21      125.26      7.57 o 
   3   8   2       72.11       67.61      9.78 o 
   4   8   2      115.10      113.75      6.72 o 
   5   8   2        0.64        6.85      7.20 o 
   6   8   2        7.17        3.48      5.37 o 
   7   8   2       18.55        9.78      5.59 o 
  -5   9   2       30.62       24.22      6.95 o 
  -4   9   2        1.50        1.67      5.56 o 
  -3   9   2       11.43       21.90      6.25 o 
  -2   9   2      183.34      176.45     25.97 o 
  -1   9   2       36.47       44.97      8.65 o 
   0   9   2        0.58        4.34      6.77 o 
   1   9   2       41.39       57.63     11.03 o 
   2   9   2        3.87       -1.02      7.10 o 
   3   9   2        1.67       12.76      6.16 o 
   4   9   2       22.09       30.76      7.73 o 
   5   9   2       31.16       35.13      7.71 o 
   6   9   2        3.18        6.26      5.48 o 
  -4  10   2        1.54        6.04      6.55 o 
  -3  10   2        3.71       -3.84      6.35 o 
  -2  10   2       51.58       48.46     11.54 o 
  -1  10   2       20.49       46.88     13.09 o 
   0  10   2        0.47        5.04      8.18 o 
   1  10   2       30.74       35.59      7.73 o 
   2  10   2       73.89       73.03      7.49 o 
   3  10   2        2.93       11.61     11.54 o 
   4  10   2       25.37        9.01      8.89 o 
  -1  11   2        1.36        9.60      8.08 o 
   0  11   2        1.40       -2.74      7.30 o 
   1  11   2        7.18        1.74     13.30 o 
   2  11   2       13.38       10.76      7.65 o 
  -2  -9   3       15.73       22.79      8.02 o 
  -1  -9   3       43.38       38.00     13.44 o 
   0  -9   3        0.91       20.51      8.02 o 
   1  -9   3        8.03       18.77      8.24 o 
   2  -9   3        9.57       19.03      8.09 o 
   3  -9   3        7.63        4.76      9.29 o 
   4  -9   3        9.64        9.17      8.20 o 
   5  -9   3        3.34       13.28      9.19 o 
  -4  -8   3       36.62       14.55      7.16 o 
  -3  -8   3       53.82       39.25      8.61 o 
  -2  -8   3       30.01       30.81      7.88 o 
  -1  -8   3       81.14       86.33      9.11 o 
   0  -8   3       32.78       37.20      7.24 o 
   1  -8   3        1.62       12.27      8.47 o 
   2  -8   3        4.81        4.49      7.14 o 
   3  -8   3       52.01       44.51      7.31 o 
   4  -8   3       27.76       32.12     14.53 o 
   5  -8   3       52.11       53.04     15.84 o 
   6  -8   3       62.70       60.42     14.35 o 
  -5  -7   3       29.35       32.07      5.24 o 
  -4  -7   3       45.96       50.41      8.50 o 
  -3  -7   3        6.79       -0.56     11.01 o 
  -2  -7   3       11.25       21.71      8.20 o 
  -1  -7   3      127.78      115.34     10.33 o 
   0  -7   3       28.52       35.16      9.30 o 
   1  -7   3        0.45       -6.19      7.63 o 
   2  -7   3      115.74      134.07     22.82 o 
   3  -7   3       52.85       53.35      7.42 o 
   4  -7   3       15.21        6.42      6.98 o 
   5  -7   3        2.10        3.85      8.52 o 
   6  -7   3        0.29        5.49      7.59 o 
   7  -7   3        3.81        5.64      8.25 o 
  -6  -6   3        1.06        1.65      6.19 o 
  -5  -6   3        3.44        5.64      5.13 o 
  -4  -6   3        3.94        9.91      5.04 o 
  -3  -6   3      149.66      163.39      8.04 o 
  -2  -6   3        2.64       11.37     11.24 o 
  -1  -6   3      313.05      330.65     33.61 o 
   0  -6   3      705.44      695.62     61.48 o 
   1  -6   3       10.62       15.28     11.58 o 
   2  -6   3       24.06       44.08      8.14 o 
   3  -6   3       27.89       31.44     12.91 o 
   4  -6   3       16.86       21.94      7.39 o 
   5  -6   3       26.11       33.57     17.90 o 
   6  -6   3      330.25      320.92     57.21 o 
   7  -6   3       15.55       27.72     10.08 o 
   8  -6   3        2.70        8.61      6.81 o 
  -6  -5   3       21.26       15.31      5.33 o 
  -5  -5   3       31.29       41.18      5.65 o 
  -4  -5   3      526.55      444.04     44.81 o 
  -3  -5   3      208.01      193.49      7.74 o 
  -2  -5   3        7.77       16.72      6.40 o 
  -1  -5   3       33.16       38.66      7.81 o 
   0  -5   3      167.78      165.22      9.71 o 
   1  -5   3       78.48       72.70     11.28 o 
   2  -5   3      412.14      431.17     58.62 o 
   3  -5   3      551.79      556.05    101.80 o 
   4  -5   3       43.91       45.73      8.47 o 
   5  -5   3       12.25       20.61      9.41 o 
   6  -5   3        0.22       -0.90      6.99 o 
   7  -5   3        0.03        2.50      6.90 o 
   8  -5   3       14.73       16.21      7.16 o 
   9  -5   3       73.18       59.69     11.24 o 
  -7  -4   3      132.29      142.39     10.13 o 
  -6  -4   3       71.91       74.51      5.92 o 
  -5  -4   3       30.15       36.30      6.45 o 
  -4  -4   3       45.31       57.26      8.22 o 
  -3  -4   3      123.44      124.10      8.15 o 
  -2  -4   3       40.82       29.12      8.32 o 
  -1  -4   3      620.01      648.44     40.70 o 
   0  -4   3     3271.21     3286.34    214.54 o 
   1  -4   3      305.71      287.46     24.14 o 
   2  -4   3       27.21       33.14      8.34 o 
   3  -4   3        3.04       16.77      8.39 o 
   4  -4   3       17.43       10.29      9.70 o 
   5  -4   3        3.51        6.15      6.55 o 
   6  -4   3      519.17      538.04    104.06 o 
   7  -4   3       80.66       94.59      9.22 o 
   8  -4   3        2.34       23.06     10.16 o 
   9  -4   3       10.70       16.07      8.85 o 
  -7  -3   3        0.15        7.82      6.69 o 
  -6  -3   3      101.05       96.39      5.78 o 
  -5  -3   3        4.90        5.69      5.59 o 
  -4  -3   3     1419.80     1196.06    119.47 o 
  -3  -3   3     1920.82     1590.02    164.69 o 
  -2  -3   3        1.95        2.55      7.55 o 
  -1  -3   3      228.31      214.87     25.37 o 
   0  -3   3      136.25      146.82     20.98 o 
   1  -3   3      307.22      359.42     28.74 o 
   2  -3   3      568.16      540.84     79.23 o 
   3  -3   3     2453.34     2128.39    446.27 o 
   4  -3   3      382.12      345.92    107.48 o 
   5  -3   3      127.46      111.67     27.58 o 
   6  -3   3       16.56       10.17      7.25 o 
   7  -3   3        3.67       12.70      8.03 o 
   8  -3   3        0.00        0.20      8.45 o 
   9  -3   3       71.37       72.69     10.56 o 
  -8  -2   3        0.68        5.15      6.42 o 
  -7  -2   3      206.98      223.83     16.46 o 
  -6  -2   3      462.45      431.39     34.17 o 
  -5  -2   3        0.81        3.15      5.59 o 
  -4  -2   3      264.81      242.15     26.89 o 
  -3  -2   3        4.02        5.06      5.20 o 
  -2  -2   3       10.04       18.23     10.63 o 
  -1  -2   3      438.32      349.51     10.11 o 
   0  -2   3     7231.97     6253.14    503.15 o 
   1  -2   3     2399.81     2216.17    238.58 o 
   2  -2   3        1.37        6.45     11.51 o 
   3  -2   3      175.74      137.73     28.04 o 
   4  -2   3      119.40       97.16     22.32 o 
   5  -2   3       23.86       34.30      7.67 o 
   6  -2   3      387.83      439.64     38.46 o 
   7  -2   3      259.48      285.76     11.89 o 
   8  -2   3        0.62       14.23     10.36 o 
   9  -2   3       29.94       39.07      9.63 o 
  10  -2   3       34.63       37.04     10.01 o 
  -8  -1   3        0.14       -5.08      8.08 o 
  -7  -1   3       28.10       37.46      7.02 o 
  -6  -1   3       23.06       22.34      6.06 o 
  -5  -1   3      138.29      129.91      6.55 o 
  -4  -1   3      674.88      526.53     51.22 o 
  -3  -1   3     4308.98     3193.89    242.11 o 
  -2  -1   3     1592.74     1196.41     78.74 o 
  -1  -1   3      679.71      545.00     20.48 o 
   0  -1   3     1265.41      943.88     45.08 o 
   1  -1   3      112.05       68.18     14.84 o 
   2  -1   3       11.53       11.98     12.85 o 
   4  -1   3     3288.36     2675.49    246.50 o 
   5  -1   3        8.65       12.21      7.72 o 
   6  -1   3      238.99      243.46      9.20 o 
   7  -1   3      262.38      262.73     11.87 o 
   8  -1   3        7.81       21.72      9.86 o 
   9  -1   3        0.82        5.93      9.58 o 
  10  -1   3       67.67       71.06      9.78 o 
  -8   0   3       14.14       28.66      8.88 o 
  -7   0   3       52.27       59.92      6.78 o 
  -6   0   3      647.46      661.17     20.54 o 
  -5   0   3      511.36      524.85     11.39 o 
  -4   0   3       89.78       78.28      7.34 o 
  -3   0   3      788.55      613.09     18.56 o 
  -2   0   3      586.55      443.64     30.00 o 
  -1   0   3       71.87       45.02      6.99 o 
   0   0   3     3455.20     2258.46    103.85 o 
   1   0   3     9830.63     5814.46    618.09 o 
   2   0   3     2191.59     1414.22    239.50 o 
   3   0   3      856.32      668.86     99.44 o 
   4   0   3     2308.42     2042.00    342.21 o 
   5   0   3       19.84       24.58      8.44 o 
   6   0   3        9.10        8.10      7.88 o 
   7   0   3      398.60      364.60     52.36 o 
   8   0   3      103.08       91.07     10.76 o 
   9   0   3       20.27       13.30      9.55 o 
  10   0   3      126.77      100.55     10.13 o 
  -8   1   3       73.01       80.54      9.15 o 
  -7   1   3       16.00       21.26      5.53 o 
  -6   1   3       45.15       53.71      5.98 o 
  -5   1   3       47.25       53.61      5.59 o 
  -4   1   3        1.67        0.64      5.80 o 
  -3   1   3     1831.90     1480.35     57.91 o 
  -2   1   3     6861.65     5298.63    295.77 o 
  -1   1   3      368.23      285.49     11.19 o 
   0   1   3     4564.60     3449.38    244.27 o 
   1   1   3     6102.80     5025.63    468.41 o 
   2   1   3      191.98      203.90     10.34 o 
   3   1   3      139.67      147.83      9.70 o 
   4   1   3     4681.13     4537.75    403.47 o 
   5   1   3     1751.25     1654.17    197.43 o 
   6   1   3       81.50       75.67      9.60 o 
   7   1   3     1002.05      988.07    141.30 o 
   8   1   3       62.46       71.45      7.05 o 
   9   1   3       42.21       40.25     12.66 o 
  10   1   3        6.12        3.95     11.01 o 
  -8   2   3        7.06       12.81      6.83 o 
  -7   2   3        0.97        3.59      6.05 o 
  -6   2   3      276.41      283.34      6.11 o 
  -5   2   3     1178.48     1128.97     55.04 o 
  -4   2   3       72.68       72.26      5.71 o 
  -3   2   3     1008.11      851.85     60.69 o 
  -2   2   3     1304.53     1183.78     30.17 o 
  -1   2   3      231.02      267.64      7.48 o 
   0   2   3      326.28      318.69      7.96 o 
   1   2   3     7562.74     7949.63     86.87 o 
   2   2   3     5277.12     5741.46    100.41 o 
   3   2   3      202.03      215.48      8.95 o 
   4   2   3     3080.61     3464.14    106.33 o 
   5   2   3      716.04      747.77     12.56 o 
   6   2   3        1.02        5.66      6.92 o 
   7   2   3      141.03      155.08     14.51 o 
   8   2   3      206.87      230.02     16.05 o 
   9   2   3        2.82        0.88      8.88 o 
  10   2   3      107.55      105.45     10.96 o 
  -8   3   3      160.01      139.05     10.72 o 
  -7   3   3        0.49       -2.91      5.47 o 
  -6   3   3      148.54      168.95      6.53 o 
  -5   3   3        2.34        7.34      5.40 o 
  -4   3   3       46.17       50.41      6.02 o 
  -3   3   3      141.63      132.37      8.58 o 
  -2   3   3     4675.97     4780.94    213.66 o 
  -1   3   3     2031.87     2117.43     82.40 o 
   0   3   3     2165.28     2581.13    104.74 o 
   1   3   3     4883.75     5370.83    264.36 o 
   2   3   3     1511.43     1790.08     42.22 o 
   3   3   3        9.23        5.22      6.14 o 
   4   3   3     1165.97     1350.93    492.55 o 
   5   3   3     1975.56     2117.43    224.38 o 
   6   3   3       59.53       73.77      7.61 o 
   7   3   3      464.91      497.88     20.34 o 
   8   3   3      317.40      314.45     12.37 o 
   9   3   3        0.25        7.55      7.30 o 
  10   3   3        4.47       -0.65     10.21 o 
  -8   4   3        0.21       -9.53      7.62 o 
  -7   4   3        0.17       -0.10      7.79 o 
  -6   4   3       43.37       45.06      5.42 o 
  -5   4   3      847.94      859.19     60.23 o 
  -4   4   3      326.35      324.12     35.81 o 
  -3   4   3      540.42      578.36     25.92 o 
  -2   4   3      916.11      919.22     27.50 o 
  -1   4   3      178.89      187.35     10.68 o 
   0   4   3        9.02       19.90      6.31 o 
   1   4   3     1895.85     2245.50     46.42 o 
   2   4   3     2620.81     3209.14     15.59 o 
   3   4   3        6.22        4.65     13.18 o 
   4   4   3     1341.21     1400.71    306.87 o 
   5   4   3      976.05      944.93    177.18 o 
   6   4   3       56.12       56.35      6.15 o 
   7   4   3       25.19       24.63      6.21 o 
   8   4   3      106.09      120.19      6.74 o 
   9   4   3       28.84       33.26      6.57 o 
  -7   5   3       38.65       41.39      8.20 o 
  -6   5   3      119.43      121.65     14.28 o 
  -5   5   3       84.22       95.29      7.50 o 
  -4   5   3        1.22        9.13      6.80 o 
  -3   5   3       18.02       28.80      6.90 o 
  -2   5   3      753.83      763.41     40.20 o 
  -1   5   3     1815.04     1820.94    133.97 o 
   0   5   3      261.35      328.06     12.90 o 
   1   5   3     1947.86     2336.25     91.32 o 
   2   5   3     1669.78     2046.95     16.10 o 
   3   5   3      116.05      119.05      6.73 o 
   4   5   3       23.71       33.39      7.79 o 
   5   5   3      475.50      446.18     91.75 o 
   6   5   3      168.05      154.55     26.19 o 
   7   5   3       20.35       29.31      5.48 o 
   8   5   3      210.09      205.50     18.39 o 
   9   5   3       39.60       31.92      6.62 o 
  -7   6   3       25.86       25.27     10.06 o 
  -6   6   3        2.34        8.92      7.47 o 
  -5   6   3      141.65      142.42      7.15 o 
  -4   6   3      325.00      315.97      6.84 o 
  -3   6   3        9.26       16.44      5.90 o 
  -2   6   3      488.74      492.34     26.92 o 
  -1   6   3      665.01      680.38     64.06 o 
   0   6   3        0.68        7.38      7.24 o 
   1   6   3       13.85       16.70     11.24 o 
   2   6   3      459.38      463.83      8.72 o 
   3   6   3      210.58      244.69     14.38 o 
   4   6   3      251.16      259.11     17.85 o 
   5   6   3      767.85      658.54    138.45 o 
   6   6   3      193.92      182.40     30.71 o 
   7   6   3        5.83        3.86      5.99 o 
   8   6   3        5.03        8.41      5.65 o 
   9   6   3       41.31       31.24      6.10 o 
  -6   7   3       10.47       18.84      7.38 o 
  -5   7   3       89.69       95.61      6.80 o 
  -4   7   3      130.64      139.88      6.56 o 
  -3   7   3        0.35        8.84      8.16 o 
  -2   7   3        8.26       12.49      6.16 o 
  -1   7   3      467.83      454.83     39.01 o 
   0   7   3       56.65       56.65     12.60 o 
   1   7   3      212.58      227.61      7.92 o 
   2   7   3     1140.23     1244.66     12.37 o 
   3   7   3      302.40      299.79     20.32 o 
   4   7   3       54.72       42.97      7.67 o 
   5   7   3        0.27        5.50      6.54 o 
   6   7   3       58.15       51.69      9.62 o 
   7   7   3       18.98       22.88      5.29 o 
   8   7   3       41.52       19.91      5.90 o 
  -6   8   3       19.61       17.09      6.77 o 
  -5   8   3       12.36       13.62      5.86 o 
  -4   8   3       41.35       46.49      6.46 o 
  -3   8   3       20.85       15.07      6.26 o 
  -2   8   3       38.99       46.77      7.51 o 
  -1   8   3      365.90      385.12     18.44 o 
   0   8   3      157.99      151.61      9.13 o 
   1   8   3      106.40       83.95      8.02 o 
   2   8   3       28.33       32.23      7.98 o 
   3   8   3       86.63      105.75      7.05 o 
   4   8   3        0.40        0.76     14.31 o 
   5   8   3      183.59      167.06     17.65 o 
   6   8   3      233.73      177.60     28.57 o 
   7   8   3        1.08        6.39      5.57 o 
  -5   9   3       19.68       16.82      6.14 o 
  -4   9   3      108.33       84.46      6.67 o 
  -3   9   3       31.23       21.24      5.57 o 
  -2   9   3       18.77       12.70      6.48 o 
  -1   9   3       28.71       43.43      7.14 o 
   0   9   3       27.13       31.73      7.65 o 
   1   9   3        0.22        9.65      8.62 o 
   2   9   3      236.53      237.99      7.74 o 
   3   9   3      165.27      157.27      8.61 o 
   4   9   3        3.02       13.03      7.07 o 
   5   9   3       29.68       30.24      9.05 o 
   6   9   3        0.95       11.02      6.54 o 
  -3  10   3        2.89       -4.43      5.75 o 
  -2  10   3        9.45        2.08      6.62 o 
  -1  10   3       44.42       57.35     10.26 o 
   0  10   3       77.43       55.47      9.27 o 
   1  10   3        0.43        2.63      7.43 o 
   2  10   3       29.31       10.21      6.70 o 
   3  10   3        0.86        9.30      7.19 o 
   4  10   3        0.33        6.85      7.27 o 
   5  10   3        6.20        2.74      7.05 o 
  -1  11   3        2.71       12.38      6.07 o 
   0  11   3        4.30       14.29     13.09 o 
   1  11   3        3.13       -2.05      9.35 o 
   2  11   3       38.96       31.40      8.86 o 
   0  -9   4        0.68        1.66      9.52 o 
   1  -9   4        2.10       10.40      8.76 o 
   2  -9   4        2.82        7.80      8.73 o 
   3  -9   4       28.62       34.94      7.87 o 
   4  -9   4       20.46        5.16      9.80 o 
  -3  -8   4        0.37       -3.44     11.29 o 
  -2  -8   4       10.83        2.65      7.32 o 
  -1  -8   4        1.09        1.07      9.63 o 
   0  -8   4       44.83       48.03      8.50 o 
   1  -8   4       64.07       36.32      9.32 o 
   2  -8   4       19.15       29.95      7.68 o 
   3  -8   4       19.79       38.26     11.97 o 
   4  -8   4        0.27        9.13      8.86 o 
   5  -8   4        0.34       13.67      9.38 o 
   6  -8   4        4.29        6.96      6.02 o 
  -4  -7   4        2.48       -0.96      5.87 o 
  -3  -7   4       75.54       86.73      7.06 o 
  -2  -7   4       10.10        5.90      7.73 o 
  -1  -7   4       28.81       31.06     11.91 o 
   0  -7   4        7.20       11.01      7.78 o 
   1  -7   4        0.17        1.20      8.71 o 
   2  -7   4       12.35       18.94      8.31 o 
   3  -7   4       96.44       97.53     16.18 o 
   4  -7   4       83.60       82.98     30.10 o 
   5  -7   4        1.64        6.43      9.83 o 
   6  -7   4        1.45        1.13      5.67 o 
   7  -7   4        0.84        6.93      6.70 o 
  -5  -6   4       26.41       18.04      6.22 o 
  -4  -6   4       10.08       10.51      7.37 o 
  -3  -6   4       20.79       26.48      8.59 o 
  -2  -6   4        8.79       12.57      6.96 o 
  -1  -6   4        1.09        2.42     11.53 o 
   0  -6   4      109.23      106.67     10.27 o 
   1  -6   4      307.35      309.99     34.43 o 
   2  -6   4       13.07       28.76      8.90 o 
   3  -6   4      153.38      156.99     22.87 o 
   4  -6   4       71.31       92.51     38.57 o 
   5  -6   4       12.51       18.27      8.89 o 
   6  -6   4        0.56       14.59      6.50 o 
   7  -6   4       84.05       82.48     10.06 o 
   8  -6   4       23.05       14.13      8.11 o 
  -6  -5   4       10.25       15.50      7.54 o 
  -5  -5   4        1.79       18.35      5.76 o 
  -4  -5   4        1.97       11.79      7.40 o 
  -3  -5   4      251.59      245.62      9.33 o 
  -2  -5   4      267.11      237.86     21.94 o 
  -1  -5   4        1.79        9.26      8.39 o 
   0  -5   4      195.10      189.61     25.06 o 
   1  -5   4       31.35       35.27      7.51 o 
   2  -5   4       25.78       12.87      7.93 o 
   3  -5   4      114.07       98.90      9.90 o 
   4  -5   4      308.89      302.80     79.28 o 
   5  -5   4       35.82       39.60      9.35 o 
   6  -5   4       57.17       56.83     11.88 o 
   7  -5   4       38.18       43.90      7.02 o 
   8  -5   4       29.94       40.55      7.80 o 
   9  -5   4        0.50       15.24     10.56 o 
  -6  -4   4      102.62      102.63      6.63 o 
  -5  -4   4      248.76      211.12     24.76 o 
  -4  -4   4       29.14       24.89      5.90 o 
  -3  -4   4      141.92      129.97     10.75 o 
  -2  -4   4       78.17       79.94      8.09 o 
  -1  -4   4       14.17       19.22      7.55 o 
   0  -4   4       43.45       35.63      8.62 o 
   1  -4   4      737.46      719.29     82.94 o 
   2  -4   4      284.97      289.34     35.70 o 
   3  -4   4      348.09      306.33     61.35 o 
   4  -4   4      792.11      813.02    222.70 o 
   5  -4   4      284.39      267.91     79.92 o 
   6  -4   4        2.17        9.12      7.99 o 
   7  -4   4       25.90       35.61      6.78 o 
   8  -4   4       81.96       92.18      7.84 o 
   9  -4   4        4.39        2.67     10.69 o 
  -7  -3   4        8.85        8.38      6.66 o 
  -6  -3   4       68.72       67.10      5.93 o 
  -5  -3   4       58.27       61.94      6.13 o 
  -4  -3   4        6.79       15.06      6.65 o 
  -3  -3   4      166.34      130.48     10.30 o 
  -2  -3   4      877.98      811.19     72.94 o 
  -1  -3   4      823.84      786.39     62.63 o 
   0  -3   4      229.17      217.47     32.67 o 
   1  -3   4     1002.21      878.11    130.05 o 
   2  -3   4      388.57      328.74     54.81 o 
   3  -3   4        0.22        2.78     11.24 o 
   4  -3   4      175.23      178.06     62.31 o 
   5  -3   4      491.04      458.23    152.19 o 
   6  -3   4       14.88       19.17      5.93 o 
   7  -3   4      360.16      395.46     38.46 o 
   8  -3   4      262.00      312.75     13.17 o 
   9  -3   4        4.78       -4.05      9.05 o 
  -7  -2   4        2.03        3.28      6.65 o 
  -6  -2   4       28.29       34.78      6.81 o 
  -5  -2   4      451.65      434.24     21.22 o 
  -4  -2   4      690.22      612.45     45.49 o 
  -3  -2   4       98.90       87.11      6.85 o 
  -2  -2   4     1133.75      874.43     57.95 o 
  -1  -2   4      388.35      326.51     12.71 o 
   0  -2   4        4.49       10.29     10.28 o 
   1  -2   4      322.06      291.05     48.68 o 
   2  -2   4     2533.10     1990.14    246.25 o 
   3  -2   4        0.12        2.84     11.44 o 
   4  -2   4     2209.84     1630.38    391.83 o 
   5  -2   4     1765.27     1669.22    177.14 o 
   6  -2   4       30.89       37.03      7.21 o 
   7  -2   4       20.03       26.19      6.94 o 
   8  -2   4       63.27       78.78      9.17 o 
   9  -2   4       35.01       39.38     10.64 o 
  10  -2   4        6.29        3.02     10.11 o 
  -7  -1   4       99.17      111.12      6.85 o 
  -6  -1   4       84.82      102.99      6.82 o 
  -5  -1   4      379.50      410.65     20.09 o 
  -4  -1   4       94.83       96.24      6.35 o 
  -3  -1   4       96.73       84.72      7.15 o 
  -2  -1   4      793.47      639.38     29.07 o 
  -1  -1   4     3024.89     2334.96    114.46 o 
   0  -1   4       40.70       39.44     10.63 o 
   3  -1   4       90.64       56.04     12.20 o 
   4  -1   4        1.97        3.16     10.51 o 
   5  -1   4      576.89      508.34     48.27 o 
   6  -1   4      124.10      107.58      7.41 o 
   7  -1   4      372.85      394.41     19.60 o 
   8  -1   4      650.53      636.16    128.11 o 
   9  -1   4      124.86      117.90     10.16 o 
  10  -1   4        2.74        5.33      9.73 o 
  -7   0   4        0.05        1.12      7.47 o 
  -6   0   4        0.08        4.09      6.85 o 
  -5   0   4      181.72      197.41      7.20 o 
  -4   0   4     1412.50     1302.69     68.88 o 
  -3   0   4        9.10       10.71      7.38 o 
  -2   0   4     2298.86     1736.90     96.03 o 
  -1   0   4     1524.04     1060.32     90.46 o 
   0   0   4      332.16      264.59     25.62 o 
   1   0   4       48.76       31.25     11.41 o 
   2   0   4     3459.89     2336.50    252.35 o 
   3   0   4      847.97      578.17    115.60 o 
   4   0   4     1235.79      996.77    131.97 o 
   5   0   4     2577.01     2149.27    358.99 o 
   6   0   4      468.31      439.19     71.15 o 
   7   0   4       16.62       22.10      7.39 o 
   8   0   4        1.30        5.40      7.79 o 
   9   0   4       24.65       21.70      9.18 o 
  10   0   4        0.01        4.88      9.48 o 
  -7   1   4      178.98      172.56     11.79 o 
  -6   1   4       22.53       24.81      5.14 o 
  -5   1   4      720.08      716.92     18.81 o 
  -4   1   4      345.52      331.62     14.95 o 
  -3   1   4      147.06      133.15      6.07 o 
  -2   1   4      406.80      343.46     12.03 o 
  -1   1   4     2849.21     2052.68    117.04 o 
   0   1   4      677.84      511.11     36.90 o 
   1   1   4     2662.15     1985.70    197.16 o 
   2   1   4     1174.79      884.75     37.44 o 
   3   1   4      568.86      468.70     22.51 o 
   4   1   4        4.16        7.83      8.06 o 
   5   1   4       80.57      100.39     10.85 o 
   6   1   4      252.08      232.35     39.37 o 
   7   1   4       65.84       48.73      9.26 o 
   8   1   4      411.14      383.06     79.72 o 
   9   1   4      317.09      269.07     11.54 o 
  10   1   4       11.80       11.47     11.64 o 
  -7   2   4       47.92       53.66      5.66 o 
  -6   2   4        1.86        6.11      5.27 o 
  -5   2   4        5.09       12.45      5.26 o 
  -4   2   4      641.39      588.50     14.71 o 
  -3   2   4      304.70      267.75     13.29 o 
  -2   2   4     1115.47      946.87     57.73 o 
  -1   2   4     3149.97     2540.52     74.36 o 
   0   2   4     2275.20     2030.05     91.42 o 
   1   2   4        2.37        5.58      6.86 o 
   2   2   4      452.14      512.53     10.18 o 
   3   2   4     1273.41     1388.79     13.45 o 
   4   2   4        3.07        0.32      9.39 o 
   5   2   4     1497.57     1679.17     96.56 o 
   6   2   4     1106.63     1229.37    110.51 o 
   7   2   4       14.56       16.06      7.29 o 
   8   2   4      103.35      117.17     12.13 o 
   9   2   4        0.03        6.79      9.19 o 
  10   2   4        7.75        9.33     11.06 o 
  -7   3   4       91.72       81.30      6.51 o 
  -6   3   4       31.10       33.97      5.21 o 
  -5   3   4      458.57      446.98     21.06 o 
  -4   3   4      931.04      831.54     57.28 o 
  -3   3   4      489.51      442.86     20.22 o 
  -2   3   4        3.78        8.67      5.96 o 
  -1   3   4      214.80      223.22      7.09 o 
   0   3   4     1360.16     1385.42     63.10 o 
   1   3   4      673.20      891.61     31.50 o 
   2   3   4     1909.12     1946.49     19.52 o 
   3   3   4     2084.94     2392.60    124.66 o 
   4   3   4        6.97       19.24      8.22 o 
   5   3   4      146.55      178.27      8.03 o 
   6   3   4       85.76       92.50      7.69 o 
   7   3   4       36.12       47.66      7.44 o 
   8   3   4       65.86       77.05      6.82 o 
   9   3   4      295.47      297.97     18.33 o 
  10   3   4       56.22       64.80      9.83 o 
  -7   4   4      126.18      127.65     13.18 o 
  -6   4   4      120.69      121.60      6.03 o 
  -5   4   4       54.06       53.67      5.37 o 
  -4   4   4        3.23        7.67      5.86 o 
  -3   4   4      151.58      148.97      5.84 o 
  -2   4   4        6.56       12.19      7.14 o 
  -1   4   4     2248.80     2311.27     47.05 o 
   0   4   4     4830.73     5151.19    182.21 o 
   1   4   4      302.10      312.38      9.33 o 
   2   4   4      400.62      484.41     16.65 o 
   3   4   4       90.13       90.52      7.62 o 
   4   4   4      539.07      569.08    105.24 o 
   5   4   4      229.30      238.70     26.15 o 
   6   4   4     1184.07     1203.23     71.59 o 
   7   4   4      216.71      223.80      7.19 o 
   8   4   4      178.75      180.10     12.51 o 
   9   4   4       50.85       49.67      6.84 o 
  10   4   4       10.97       11.69      7.15 o 
  -7   5   4        4.50        7.07      9.86 o 
  -6   5   4       71.01       57.43      7.77 o 
  -5   5   4       54.84       59.66      6.21 o 
  -4   5   4      692.70      676.72     69.81 o 
  -3   5   4     1063.99     1090.15     37.54 o 
  -2   5   4        9.26       12.97      6.57 o 
  -1   5   4      241.90      283.00      7.59 o 
   0   5   4      205.89      234.63     13.08 o 
   1   5   4        0.74        5.09      5.88 o 
   2   5   4      721.63      837.25     14.09 o 
   3   5   4     2842.83     3438.90     22.20 o 
   4   5   4      249.79      257.53      8.29 o 
   5   5   4      261.99      267.93     50.04 o 
   6   5   4       38.39       42.52      5.78 o 
   7   5   4       50.07       58.10      7.20 o 
   8   5   4       10.94       13.41      6.04 o 
   9   5   4       82.21       78.54      6.41 o 
  -6   6   4      163.67      128.88     10.70 o 
  -5   6   4        1.13        3.09      6.25 o 
  -4   6   4       41.20       40.89      6.15 o 
  -3   6   4       25.96       31.18      6.26 o 
  -2   6   4        5.49        6.50      6.43 o 
  -1   6   4      421.64      451.58     22.84 o 
   0   6   4     2007.38     1977.38    165.78 o 
   1   6   4     1046.57     1156.08     36.37 o 
   2   6   4      111.71      139.01      8.48 o 
   3   6   4      235.89      278.98      9.17 o 
   4   6   4       61.68       71.61      9.94 o 
   5   6   4        5.24        6.53      5.85 o 
   6   6   4      242.01      233.15     37.18 o 
   7   6   4      302.72      280.74     29.93 o 
   8   6   4       16.98       15.80      6.21 o 
   9   6   4       78.55       60.65      9.31 o 
  -6   7   4       33.17       32.52      6.91 o 
  -5   7   4        0.33        8.26      7.06 o 
  -4   7   4      163.06      162.69      7.11 o 
  -3   7   4      671.46      662.89     15.20 o 
  -2   7   4       52.95       46.05      6.53 o 
  -1   7   4      134.79      141.66      6.42 o 
   0   7   4        8.44       12.00      6.72 o 
   1   7   4       16.94       25.39      7.68 o 
   2   7   4      110.54      106.00      7.78 o 
   3   7   4     1045.92     1164.75     49.97 o 
   4   7   4      250.72      260.74      7.30 o 
   5   7   4       11.47        9.81      6.87 o 
   6   7   4       65.85       70.70     11.75 o 
   7   7   4        2.29       10.76      5.57 o 
   8   7   4       10.09       12.54      5.84 o 
  -5   8   4       11.67       19.16      6.83 o 
  -4   8   4        0.45        6.06      6.38 o 
  -3   8   4       37.85       33.51      6.31 o 
  -2   8   4       13.72       21.70      6.32 o 
  -1   8   4       82.69       80.53      6.10 o 
   0   8   4      276.98      272.38     12.23 o 
   1   8   4      377.26      422.31     30.09 o 
   2   8   4       20.49       22.57      8.44 o 
   3   8   4       84.64       91.78      7.38 o 
   4   8   4       80.84       78.26      6.79 o 
   5   8   4        1.05       11.89      6.76 o 
   6   8   4        5.53        1.85      5.75 o 
   7   8   4       79.85       51.39      6.18 o 
  -4   9   4        0.41        9.56      6.54 o 
  -3   9   4      250.89      230.54     22.09 o 
  -2   9   4       68.83       62.67      6.63 o 
  -1   9   4       15.65       23.48      6.55 o 
   0   9   4       53.56       54.47      6.78 o 
   1   9   4       41.29       40.13      7.85 o 
   2   9   4        0.21       -8.55      7.05 o 
   3   9   4      269.33      236.12     13.93 o 
   4   9   4      136.59      124.37     16.46 o 
   5   9   4        6.79        6.63      7.98 o 
   6   9   4       19.40       10.11      5.74 o 
  -3  10   4        5.13        9.16      7.78 o 
  -2  10   4       13.70        6.69      6.20 o 
  -1  10   4        8.43        4.27      6.86 o 
   0  10   4       18.61       11.16      6.77 o 
   1  10   4       70.70       75.38     11.47 o 
   2  10   4       23.02       23.87      7.30 o 
   3  10   4        0.81       -0.94      7.16 o 
   4  10   4       78.39       60.67      8.10 o 
   5  10   4       11.39       14.94      8.16 o 
   0  11   4       20.67       19.92      7.20 o 
   1  11   4       65.04       50.53      9.69 o 
   2  11   4        7.08        8.07      7.71 o 
  -1  -8   5        4.94        7.16      8.61 o 
   0  -8   5       10.19       11.66      8.87 o 
   1  -8   5        8.59       12.71      8.98 o 
   2  -8   5       19.21       16.45     11.11 o 
   3  -8   5        0.02       -3.34      8.46 o 
   4  -8   5       11.18       25.07      9.81 o 
   5  -8   5        1.91       11.26      9.74 o 
  -3  -7   5        0.33       12.63     17.90 o 
  -2  -7   5       10.96        2.52      9.36 o 
  -1  -7   5       31.46       27.39      8.22 o 
   0  -7   5        1.07       11.27      9.41 o 
   1  -7   5      105.45       99.37      8.82 o 
   2  -7   5       95.96       99.31      9.67 o 
   3  -7   5       38.53       56.80     15.73 o 
   4  -7   5        0.45       10.34      9.44 o 
   5  -7   5        1.77        7.11      9.29 o 
   6  -7   5        2.56       -0.59     11.68 o 
  -4  -6   5       27.01       18.98      6.97 o 
  -3  -6   5        0.37        6.53      9.01 o 
  -2  -6   5      170.24      167.02     12.96 o 
  -1  -6   5      122.34      128.17      9.58 o 
   0  -6   5       25.38       35.26      8.38 o 
   1  -6   5        4.72        2.82     13.15 o 
   2  -6   5       57.23       56.68     19.84 o 
   3  -6   5       68.12       55.35     16.85 o 
   4  -6   5       78.96       75.29     31.52 o 
   5  -6   5      122.93      139.62     37.52 o 
   6  -6   5       29.78       29.40     23.79 o 
   7  -6   5        1.19        2.17      6.80 o 
   8  -6   5        0.07        4.78      9.54 o 
  -5  -5   5       59.89       52.70      5.74 o 
  -4  -5   5       41.92       45.43      5.50 o 
  -3  -5   5        0.60        0.16      6.12 o 
  -2  -5   5        0.21        4.06      8.71 o 
  -1  -5   5       61.29       53.79      7.75 o 
   0  -5   5      121.61      113.11     12.26 o 
   1  -5   5      183.08      199.15     46.82 o 
   2  -5   5      672.06      681.83    130.03 o 
   3  -5   5      349.74      346.61     87.84 o 
   4  -5   5       26.49       41.89     17.97 o 
   5  -5   5        0.68       -8.09      9.88 o 
   6  -5   5       13.70       12.19      9.16 o 
   7  -5   5        1.13        3.39      5.85 o 
   8  -5   5       29.86       35.56      6.28 o 
  -5  -4   5        6.04        8.50      5.69 o 
  -4  -4   5       88.42       66.55      7.96 o 
  -3  -4   5      126.90      124.86     16.62 o 
  -2  -4   5      293.59      296.18     34.66 o 
  -1  -4   5      721.39      662.51     55.30 o 
   0  -4   5      157.97      139.76     10.43 o 
   1  -4   5        0.12        1.24      9.30 o 
   2  -4   5        2.72       10.35     10.74 o 
   3  -4   5      294.16      277.28     49.02 o 
   4  -4   5       36.85       45.09     19.34 o 
   5  -4   5      499.39      494.11    172.35 o 
   6  -4   5      314.29      320.55     57.30 o 
   7  -4   5       17.84       19.67      7.12 o 
   8  -4   5        4.12        9.81      6.20 o 
   9  -4   5        1.08        6.17      8.14 o 
  -6  -3   5       44.33       42.28      6.57 o 
  -5  -3   5       81.97       83.87      9.32 o 
  -4  -3   5      213.02      202.62     16.29 o 
  -3  -3   5       19.79       18.35      5.51 o 
  -2  -3   5        0.60       12.25      6.02 o 
  -1  -3   5       16.53       31.05     15.17 o 
   0  -3   5      216.03      211.89     25.11 o 
   1  -3   5       95.78      115.44     11.70 o 
   2  -3   5     1386.29     1248.24    161.10 o 
   3  -3   5      945.73      739.16    163.29 o 
   4  -3   5      415.14      341.63     97.43 o 
   5  -3   5        1.90        9.32      9.93 o 
   6  -3   5        0.77        9.50      7.01 o 
   7  -3   5        0.43        0.93      6.99 o 
   8  -3   5       44.81       57.98      9.70 o 
   9  -3   5       32.05       43.02      8.97 o 
  -6  -2   5        1.15        3.92      6.56 o 
  -5  -2   5        0.34        7.11      6.74 o 
  -4  -2   5       33.12       44.39      5.77 o 
  -3  -2   5      412.01      395.35     28.92 o 
  -2  -2   5       90.13       71.70      6.28 o 
  -1  -2   5     1494.87     1321.83    147.34 o 
   0  -2   5      906.81      722.68     87.85 o 
   1  -2   5       35.08       29.72     11.02 o 
   2  -2   5      180.57      150.57     10.32 o 
   3  -2   5       81.39       74.03     10.73 o 
   4  -2   5        5.57       10.19      9.97 o 
   5  -2   5      438.29      349.67     45.41 o 
   6  -2   5      894.90      848.94     48.67 o 
   7  -2   5      244.85      258.52     15.43 o 
   8  -2   5        0.37        3.97      7.34 o 
   9  -2   5        7.42       19.71      9.65 o 
  10  -2   5        0.31        7.37     10.91 o 
  -6  -1   5       77.05       90.72      7.85 o 
  -5  -1   5       18.38       17.10      6.77 o 
  -4  -1   5      531.14      557.20     33.40 o 
  -3  -1   5      312.42      299.34      7.02 o 
  -2  -1   5       14.20       27.64      8.19 o 
  -1  -1   5       67.63       53.96      7.19 o 
   0  -1   5       49.45       57.75     10.81 o 
   1  -1   5       20.30       31.62     11.79 o 
   2  -1   5     1472.90     1019.76     94.43 o 
   3  -1   5     1527.41      982.23    189.40 o 
   4  -1   5     1216.11      793.02    126.12 o 
   5  -1   5        8.57       12.59      6.84 o 
   6  -1   5       90.62       97.15      7.61 o 
   7  -1   5        5.02       14.23      6.75 o 
   8  -1   5       33.93       39.26      7.48 o 
   9  -1   5       35.72       41.03      9.53 o 
  10  -1   5       53.23       55.02      9.98 o 
  -7   0   5      110.72      119.06      7.09 o 
  -6   0   5      122.23      147.45      6.69 o 
  -5   0   5       11.82       17.80      6.53 o 
  -4   0   5       57.79       60.16      7.15 o 
  -3   0   5      224.12      248.89     10.16 o 
  -2   0   5       99.70      101.98      7.56 o 
  -1   0   5      694.12      576.23     56.09 o 
   0   0   5     3472.78     2660.13    260.26 o 
   1   0   5     1063.51      883.19    158.18 o 
   2   0   5     1214.57      970.31    135.14 o 
   3   0   5      797.66      570.10     91.16 o 
   4   0   5       25.48       25.08     13.44 o 
   5   0   5        1.01        0.22      7.27 o 
   6   0   5     1102.80     1003.48    139.04 o 
   7   0   5      841.77      794.92    127.38 o 
   8   0   5       22.99       24.45      6.92 o 
   9   0   5       81.11       87.73     13.49 o 
  10   0   5        1.14        6.01      9.63 o 
  -7   1   5        8.37       14.33      6.54 o 
  -6   1   5       14.33       11.76      6.74 o 
  -5   1   5       16.27       22.15      6.34 o 
  -4   1   5      439.85      417.07      8.29 o 
  -3   1   5     1318.91     1180.07     22.42 o 
  -2   1   5      493.16      409.56     21.90 o 
  -1   1   5      461.73      352.28     20.18 o 
   0   1   5      324.48      220.29     13.25 o 
   1   1   5      203.28      181.31     11.72 o 
   2   1   5      283.20      253.33     22.65 o 
   3   1   5     1675.20     1245.85    135.79 o 
   4   1   5     2450.57     2088.26    205.83 o 
   5   1   5        0.65        6.18      7.77 o 
   6   1   5      446.10      430.86     77.28 o 
   7   1   5       75.43       82.45     16.28 o 
   8   1   5        7.86        3.04      7.55 o 
   9   1   5       19.01       16.36      8.00 o 
  10   1   5       76.89       57.63     11.94 o 
  -7   2   5       68.15       69.01      7.21 o 
  -6   2   5      353.06      391.78      6.39 o 
  -5   2   5      196.58      211.14     11.44 o 
  -4   2   5      141.15      140.12      5.59 o 
  -3   2   5       25.75       24.99      6.03 o 
  -2   2   5       54.93       67.44      6.33 o 
  -1   2   5        6.74        7.44      6.56 o 
   0   2   5     3121.53     2430.45    134.06 o 
   1   2   5     3982.45     3612.61    159.45 o 
   2   2   5      224.32      233.61      8.83 o 
   3   2   5     3462.96     3416.32     17.80 o 
   4   2   5      577.41      573.74     13.05 o 
   5   2   5      171.00      184.68     24.24 o 
   6   2   5      179.68      194.82     39.35 o 
   7   2   5      956.81      987.24    236.81 o 
   8   2   5      217.86      246.49     71.03 o 
   9   2   5       99.32       86.97     27.42 o 
  10   2   5       49.15       49.91     13.16 o 
  -7   3   5       11.86       18.46      6.17 o 
  -6   3   5       10.73       10.69      5.43 o 
  -5   3   5        8.23       21.60      5.74 o 
  -4   3   5      178.70      179.84      9.55 o 
  -3   3   5     1346.32     1224.94     65.01 o 
  -2   3   5     1536.38     1353.73     48.41 o 
  -1   3   5      169.49      181.95      9.80 o 
   0   3   5      781.72      745.07     18.25 o 
   1   3   5        5.77       10.99      6.30 o 
   2   3   5       22.81       37.18      7.39 o 
   3   3   5      490.80      486.12      9.89 o 
   4   3   5     2355.99     2553.70     40.19 o 
   5   3   5       20.91       24.66     10.15 o 
   6   3   5      337.52      383.28     19.66 o 
   7   3   5      333.27      378.31     65.89 o 
   8   3   5       44.86       60.77      7.68 o 
   9   3   5        0.54        4.60      7.28 o 
  10   3   5       29.52       21.13     10.48 o 
  -6   4   5      258.69      241.76      9.15 o 
  -5   4   5      311.08      283.47     17.70 o 
  -4   4   5        6.44        8.81      5.73 o 
  -3   4   5       76.21       80.01      6.09 o 
  -2   4   5      145.29      155.35      6.47 o 
  -1   4   5        0.10        8.90      6.03 o 
   0   4   5      828.78      898.90     22.34 o 
   1   4   5     2376.75     2552.66     59.28 o 
   2   4   5      386.68      407.76     16.90 o 
   3   4   5      905.58     1120.64     33.79 o 
   4   4   5     1927.20     2205.95     80.85 o 
   5   4   5       95.48      119.99      8.31 o 
   6   4   5       23.22       21.23     10.15 o 
   7   4   5       97.49      116.30      7.62 o 
   8   4   5      247.61      269.02     15.11 o 
   9   4   5        0.45        2.63      6.63 o 
  10   4   5       63.61       57.67      7.34 o 
  -6   5   5       24.44       20.64      6.64 o 
  -5   5   5        4.66        6.48      8.87 o 
  -4   5   5       75.75       77.61     10.28 o 
  -3   5   5      462.52      481.97     20.93 o 
  -2   5   5     1688.01     1659.05     47.36 o 
  -1   5   5       16.01       24.02     14.29 o 
   0   5   5      325.34      375.94      8.27 o 
   1   5   5      272.42      285.67      7.74 o 
   2   5   5       84.33      104.81      6.96 o 
   3   5   5        4.43       17.50      8.22 o 
   4   5   5      959.69     1033.76    173.20 o 
   5   5   5       70.86       68.77     14.31 o 
   6   5   5       49.08       60.70      6.80 o 
   7   5   5      306.55      351.27     16.39 o 
   8   5   5      146.88      156.62      7.54 o 
   9   5   5        1.01        4.51      6.43 o 
  -6   6   5       74.08       65.17      6.93 o 
  -5   6   5      203.49      185.13     21.71 o 
  -4   6   5       13.50       19.81      6.84 o 
  -3   6   5       19.88       19.70      7.35 o 
  -2   6   5      268.43      277.34      7.05 o 
  -1   6   5       80.43       89.19      7.02 o 
   0   6   5      114.47      112.45      7.68 o 
   1   6   5      658.02      703.03     29.21 o 
   2   6   5      605.41      631.06     28.11 o 
   3   6   5        6.66       13.78     10.41 o 
   4   6   5      750.83      873.95     17.00 o 
   5   6   5      655.44      685.61    118.20 o 
   6   6   5        5.06        7.42      6.36 o 
   7   6   5       14.73       20.99      6.37 o 
   8   6   5       46.63       47.19      6.65 o 
   9   6   5       13.16       12.55      6.20 o 
  -5   7   5       34.85       29.40      7.19 o 
  -4   7   5       44.47       46.25      7.05 o 
  -3   7   5        6.10       16.53      6.63 o 
  -2   7   5      800.79      811.76     35.84 o 
  -1   7   5      220.17      206.84      7.16 o 
   0   7   5       30.35       56.71     12.03 o 
   1   7   5      456.97      467.88     22.18 o 
   2   7   5      215.37      263.40      7.59 o 
   3   7   5      102.22      136.62     10.02 o 
   4   7   5      193.90      216.99      8.04 o 
   5   7   5      156.67      175.23      8.13 o 
   6   7   5        3.15       12.53      6.25 o 
   7   7   5      140.04      119.95     12.15 o 
   8   7   5      143.49      112.64      6.89 o 
  -4   8   5       32.51       25.85      6.79 o 
  -3   8   5        2.22       13.16      6.93 o 
  -2   8   5      142.49      136.29      6.53 o 
  -1   8   5      159.20      146.45      6.49 o 
   0   8   5        4.71        7.86      6.81 o 
   1   8   5       68.76       76.93      6.35 o 
   2   8   5      339.60      375.73     22.38 o 
   3   8   5       42.80       52.52      6.91 o 
   4   8   5       55.54       55.73      7.53 o 
   5   8   5      443.55      417.95      9.35 o 
   6   8   5        8.65       14.43      5.52 o 
   7   8   5       25.47       14.10      6.01 o 
  -3   9   5        9.88        5.11      6.74 o 
  -2   9   5       81.91       68.25      6.85 o 
  -1   9   5      106.36       91.77      6.75 o 
   0   9   5       21.31       25.38      5.94 o 
   1   9   5      127.21      119.33     13.40 o 
   2   9   5      282.04      268.24      7.88 o 
   3   9   5       30.15       33.24      7.46 o 
   4   9   5        0.60        7.07      8.04 o 
   5   9   5       48.11       40.83     10.02 o 
   6   9   5       40.34       37.33      6.61 o 
  -2  10   5       11.82       18.56      7.43 o 
  -1  10   5       73.91       57.49      7.07 o 
   0  10   5       15.77       17.42      6.36 o 
   1  10   5        1.85        1.09      6.31 o 
   2  10   5       39.32       50.64      7.85 o 
   3  10   5        6.75       -6.72      8.48 o 
   4  10   5       13.65       15.91      7.56 o 
   5  10   5       60.51       46.71      8.42 o 
   1  11   5        3.74      -13.63      6.81 o 
   2  11   5       66.55       47.69      7.82 o 
   2  -8   6        0.28       24.19     16.34 o 
   3  -8   6        0.18        1.18     15.09 o 
  -1  -7   6        0.73       -5.06     10.56 o 
   0  -7   6        5.01        2.22     10.43 o 
   1  -7   6        5.44        2.11      9.20 o 
   2  -7   6       24.80       47.75      9.14 o 
   3  -7   6       49.79       61.28      9.82 o 
   4  -7   6        7.94       15.69     10.26 o 
   5  -7   6        0.07        0.66      9.84 o 
   6  -7   6       13.59       20.11      9.93 o 
  -3  -6   6        0.17       -7.54     15.09 o 
  -2  -6   6        6.14       26.24     14.95 o 
  -1  -6   6       57.69       77.64     12.33 o 
   0  -6   6       68.73       44.54     17.51 o 
   1  -6   6       37.82       42.82     12.50 o 
   2  -6   6        7.78        1.18      9.18 o 
   3  -6   6        1.20       12.53      9.45 o 
   4  -6   6        5.22        4.78      8.59 o 
   5  -6   6       30.62       22.00     11.91 o 
   6  -6   6       44.39       42.40      9.73 o 
   7  -6   6       18.54       23.94      7.02 o 
  -3  -5   6       90.32       82.76      6.02 o 
  -2  -5   6       30.62       25.06      8.13 o 
  -1  -5   6        0.42       -2.97     13.33 o 
   0  -5   6        1.52        6.84     11.26 o 
   1  -5   6        1.16       13.15     10.45 o 
   2  -5   6       15.96       22.51     10.42 o 
   3  -5   6      140.29      142.95     26.16 o 
   4  -5   6       52.96       55.14     12.81 o 
   5  -5   6       24.37       35.58      9.44 o 
   6  -5   6       21.75       14.23      9.13 o 
   7  -5   6       21.21       28.45      8.24 o 
   8  -5   6        3.73        8.63      6.04 o 
  -4  -4   6        4.08       10.40      6.33 o 
  -3  -4   6       33.50       39.80      5.70 o 
  -2  -4   6        3.95        6.19      6.25 o 
  -1  -4   6       58.07       70.38      9.03 o 
   0  -4   6      214.77      194.42     23.53 o 
   1  -4   6      337.59      318.97     39.89 o 
   2  -4   6       27.19       20.68      8.74 o 
   3  -4   6       48.91       64.04     10.07 o 
   4  -4   6        0.73        1.08      8.34 o 
   5  -4   6        1.82       13.32      9.08 o 
   6  -4   6       43.26       40.92     12.90 o 
   7  -4   6      120.20      120.41     16.87 o 
   8  -4   6        3.41        9.07      6.84 o 
   9  -4   6       15.42       15.48      7.35 o 
  -5  -3   6        9.87       13.11      6.51 o 
  -4  -3   6        3.63       10.88      5.78 o 
  -3  -3   6      259.38      241.56      9.58 o 
  -2  -3   6      304.91      282.56     22.62 o 
  -1  -3   6        1.58        6.77      8.67 o 
   0  -3   6      214.52      214.28     40.88 o 
   1  -3   6       53.97       58.94     10.55 o 
   2  -3   6        0.52        4.41      8.85 o 
   3  -3   6      251.05      214.34     27.47 o 
   4  -3   6      277.21      207.55     44.87 o 
   5  -3   6      133.35      134.01     19.39 o 
   6  -3   6       55.22       63.71      9.49 o 
   7  -3   6       57.29       68.14      6.82 o 
   8  -3   6        7.75       20.30      6.98 o 
   9  -3   6        1.60        4.74      8.01 o 
  -5  -2   6       98.94      116.64      8.33 o 
  -4  -2   6        1.80       12.18      5.88 o 
  -3  -2   6      301.64      317.97     13.41 o 
  -2  -2   6       40.24       43.26      6.51 o 
  -1  -2   6       36.90       31.94      5.88 o 
   0  -2   6      148.94      115.84      9.31 o 
   1  -2   6     1405.62     1096.80     30.94 o 
   2  -2   6      312.70      246.62     10.35 o 
   3  -2   6      291.69      193.47     15.46 o 
   4  -2   6      255.62      213.00      9.31 o 
   5  -2   6        0.98       11.79      8.13 o 
   6  -2   6        6.70       10.78      6.62 o 
   7  -2   6      212.01      215.94     12.84 o 
   8  -2   6       83.79       94.28      7.28 o 
   9  -2   6       15.49       12.44      7.86 o 
  -6  -1   6       72.03      108.00     12.98 o 
  -5  -1   6        2.44        4.89      6.67 o 
  -4  -1   6       14.52       24.77      7.82 o 
  -3  -1   6      187.45      191.42      8.86 o 
  -2  -1   6      926.38      924.88     33.35 o 
  -1  -1   6      204.18      209.58     10.66 o 
   0  -1   6      854.34      722.36     26.24 o 
   1  -1   6      766.35      654.95     60.17 o 
   2  -1   6       74.40       69.51     10.13 o 
   3  -1   6      168.15      131.02     22.72 o 
   4  -1   6      454.33      329.08     62.09 o 
   5  -1   6      537.47      396.41     46.45 o 
   6  -1   6       88.91       70.56     11.98 o 
   7  -1   6      136.34      160.07     13.57 o 
   8  -1   6       51.78       70.18      7.52 o 
   9  -1   6        0.09       -1.22      7.31 o 
  10  -1   6        0.77        1.90      8.81 o 
  -6   0   6       40.51       42.06      6.70 o 
  -5   0   6      267.88      325.80     20.84 o 
  -4   0   6       32.11       44.31      7.56 o 
  -3   0   6      402.09      446.78     19.46 o 
  -2   0   6      343.69      346.11     27.54 o 
  -1   0   6      380.37      340.86     32.38 o 
   0   0   6       37.03       41.13      9.68 o 
   1   0   6     1196.16      995.27     88.31 o 
   2   0   6      814.79      722.48    125.76 o 
   3   0   6       94.83       70.81      9.30 o 
   4   0   6      942.03      726.99    122.16 o 
   5   0   6      456.82      410.43     48.72 o 
   6   0   6        7.12       10.34      7.31 o 
   7   0   6       12.84       14.84      7.17 o 
   8   0   6      144.90      125.19     13.79 o 
   9   0   6        9.13       14.27      6.82 o 
  10   0   6       69.23       61.43      8.18 o 
  -6   1   6       77.76       87.25      7.35 o 
  -5   1   6       89.04      106.92      7.65 o 
  -4   1   6        0.24        2.97      6.31 o 
  -3   1   6       32.19       38.48      7.55 o 
  -2   1   6      587.91      553.70     41.32 o 
  -1   1   6      946.42      847.02     69.14 o 
   0   1   6      575.46      440.06     46.20 o 
   1   1   6     1522.15     1152.85    106.95 o 
   2   1   6     1382.37     1051.56     81.70 o 
   3   1   6      413.16      359.15     45.91 o 
   4   1   6      113.24      113.63      9.47 o 
   5   1   6      757.79      638.23     76.12 o 
   6   1   6       18.06       24.63      8.12 o 
   7   1   6       89.28       79.46     17.71 o 
   8   1   6      195.78      207.90     47.70 o 
   9   1   6       24.34       24.05      9.81 o 
  10   1   6       11.38       15.17      7.80 o 
  -6   2   6       12.48       17.24      6.47 o 
  -5   2   6      275.36      294.82      8.82 o 
  -4   2   6      173.56      182.51      8.10 o 
  -3   2   6      137.52      131.29      7.54 o 
  -2   2   6      466.25      391.30     16.96 o 
  -1   2   6     1181.55      980.82     72.09 o 
   0   2   6      126.52      114.53      8.11 o 
   1   2   6      334.03      282.60     19.59 o 
   2   2   6      591.91      509.20     40.68 o 
   3   2   6       18.04       11.44      9.03 o 
   4   2   6      600.77      569.13     39.20 o 
   5   2   6     1503.06     1361.62    145.81 o 
   6   2   6      282.38      287.87     46.97 o 
   7   2   6       29.06       35.34      8.71 o 
   8   2   6       15.46       18.14      9.10 o 
   9   2   6       48.55       44.79     10.13 o 
  10   2   6        4.72        6.29     10.54 o 
  -6   3   6       11.67       14.00      5.70 o 
  -5   3   6      177.65      175.97      6.61 o 
  -4   3   6      109.17      108.73      5.73 o 
  -3   3   6        4.62       14.37      5.98 o 
  -2   3   6       15.49       26.88      6.12 o 
  -1   3   6     1358.54     1192.70     42.42 o 
   0   3   6        5.16        5.56      6.14 o 
   1   3   6      989.87      898.28     34.36 o 
   2   3   6     2902.62     2749.71    109.92 o 
   3   3   6      929.25      926.16     21.72 o 
   4   3   6        2.97        5.91      8.75 o 
   5   3   6      475.96      511.29     31.95 o 
   6   3   6        8.44       18.32      8.09 o 
   7   3   6       31.90       37.66      8.71 o 
   8   3   6      249.69      194.92     13.96 o 
   9   3   6       92.56      106.96     17.69 o 
  10   3   6        7.28        5.44     10.06 o 
  -6   4   6        0.13        3.91      5.19 o 
  -5   4   6       98.15       98.24      6.34 o 
  -4   4   6      299.13      311.67     17.69 o 
  -3   4   6        3.12       12.80      5.54 o 
  -2   4   6      371.27      355.29     15.63 o 
  -1   4   6     1288.40     1179.25     16.52 o 
   0   4   6      240.37      242.73      8.36 o 
   1   4   6        1.58        1.10      7.37 o 
   2   4   6      187.26      180.07     22.24 o 
   3   4   6      187.72      188.62      9.11 o 
   4   4   6      216.08      234.37      9.06 o 
   5   4   6     1173.78     1263.29     11.91 o 
   6   4   6      896.58     1037.17     84.36 o 
   7   4   6        9.72       16.20      7.86 o 
   8   4   6        6.38        9.62     12.48 o 
   9   4   6       26.19       30.82      8.85 o 
  10   4   6        3.23        1.38      8.71 o 
  -5   5   6       90.44       81.82      7.71 o 
  -4   5   6      291.31      247.43     22.84 o 
  -3   5   6       61.50       56.49      6.47 o 
  -2   5   6      172.10      163.51      6.96 o 
  -1   5   6      438.98      435.50      7.61 o 
   0   5   6      190.61      190.64      7.79 o 
   1   5   6      118.36      139.45      7.89 o 
   2   5   6     2171.82     2310.82     11.94 o 
   3   5   6     1202.46     1283.82     56.46 o 
   4   5   6       65.29       86.49      7.87 o 
   5   5   6       53.88       67.33     11.54 o 
   6   5   6       54.02       65.40      7.73 o 
   7   5   6        0.16       10.30      7.50 o 
   8   5   6      168.13      179.19     13.76 o 
   9   5   6      135.46      143.40     14.21 o 
  -5   6   6        5.56       10.35      7.20 o 
  -4   6   6      104.56      103.70      9.92 o 
  -3   6   6       91.44       98.75      7.12 o 
  -2   6   6      104.51      114.99      9.86 o 
  -1   6   6      639.53      632.29     16.00 o 
   0   6   6      420.47      427.49     10.09 o 
   1   6   6       27.88       43.18      7.05 o 
   2   6   6       12.03       20.68      6.07 o 
   3   6   6       84.74       87.24      6.80 o 
   4   6   6       17.58       37.83      7.31 o 
   5   6   6      243.31      243.68     54.25 o 
   6   6   6      759.90      801.68     27.95 o 
   7   6   6       23.95       26.56      7.31 o 
   8   6   6       13.08       16.53      6.92 o 
   9   6   6        0.21       10.10      7.09 o 
  -4   7   6      137.94      131.49     12.44 o 
  -3   7   6      209.12      167.78      9.04 o 
  -2   7   6       45.95       52.25      7.69 o 
  -1   7   6        0.33       12.67      7.56 o 
   0   7   6       23.65       29.58      6.82 o 
   1   7   6       28.28       27.32      6.62 o 
   2   7   6      347.63      362.17     20.68 o 
   3   7   6      825.48      868.36     74.24 o 
   4   7   6        9.63        9.61      7.98 o 
   5   7   6       19.91       19.19      6.78 o 
   6   7   6        1.04       13.28      6.07 o 
   7   7   6        8.20       12.63      6.37 o 
   8   7   6       12.27       15.41      6.78 o 
  -4   8   6        4.60        8.45      6.40 o 
  -3   8   6       42.82       44.26      7.61 o 
  -2   8   6       16.67       34.89      7.16 o 
  -1   8   6      109.05      118.45      7.92 o 
   0   8   6      243.23      236.15      7.31 o 
   1   8   6       11.32       15.86      6.85 o 
   2   8   6       41.29       54.91      6.82 o 
   3   8   6        7.71        3.61      6.46 o 
   4   8   6       13.81       13.69      8.31 o 
   5   8   6        0.62        3.75      7.34 o 
   6   8   6      152.40      139.09     18.44 o 
   7   8   6       57.00       40.80      9.30 o 
  -3   9   6       91.26       71.53     14.36 o 
  -2   9   6        8.96       13.70      6.25 o 
  -1   9   6        2.67       15.16      6.14 o 
   0   9   6       22.64       35.74      7.18 o 
   1   9   6        8.01       13.00      7.05 o 
   2   9   6        5.19       15.30      7.00 o 
   3   9   6      111.92      108.28      9.46 o 
   4   9   6       58.00       59.00     12.84 o 
   5   9   6        3.80       -0.70      7.55 o 
   6   9   6       36.10       33.54      8.92 o 
  -1  10   6       20.13        8.29      6.60 o 
   0  10   6       79.59       85.32      9.45 o 
   1  10   6       16.56       19.08      6.75 o 
   2  10   6        9.69       14.61      7.05 o 
   3  10   6       19.33       19.18      7.23 o 
   4  10   6       14.05        7.08      8.79 o 
   5  10   6        0.73        2.93      8.58 o 
   2  -7   7        0.12       15.55      8.76 o 
   3  -7   7        2.43       18.47     10.69 o 
   4  -7   7       15.09        6.96      8.39 o 
  -1  -6   7        0.37        4.09      8.79 o 
   0  -6   7        1.01        9.60     11.15 o 
   1  -6   7        0.81        7.57      8.42 o 
   2  -6   7       45.41       44.12     18.93 o 
   3  -6   7        2.77       11.15     10.12 o 
   4  -6   7       53.65       54.62      9.87 o 
   5  -6   7       22.53       24.25      9.21 o 
   6  -6   7        7.89       18.45      9.17 o 
  -2  -5   7       55.43       53.95      8.06 o 
  -1  -5   7       37.43       31.18      8.83 o 
   0  -5   7       29.27       35.40      7.96 o 
   1  -5   7      122.59      139.59     28.53 o 
   2  -5   7        5.01        1.30      9.93 o 
   3  -5   7        1.33        4.05      8.42 o 
   4  -5   7       11.35       20.06      7.73 o 
   5  -5   7       21.55       21.05     10.51 o 
   6  -5   7        3.18        7.99      8.79 o 
   7  -5   7       38.88       41.49      6.46 o 
  -3  -4   7        3.77       10.04      5.83 o 
  -2  -4   7       84.72       90.47     14.41 o 
  -1  -4   7       20.97       33.37      8.27 o 
   0  -4   7       24.14       37.63      8.37 o 
   1  -4   7        4.87        8.58      8.81 o 
   2  -4   7      106.47       92.23      8.89 o 
   3  -4   7        0.43        0.07      8.69 o 
   4  -4   7      128.48      133.20     19.39 o 
   5  -4   7      144.08      133.47     18.14 o 
   6  -4   7       54.61       58.68      9.96 o 
   7  -4   7        5.35        6.24      6.68 o 
   8  -4   7        3.42        0.15      6.50 o 
  -4  -3   7       13.18       26.44      6.85 o 
  -3  -3   7        1.05        1.22      6.70 o 
  -2  -3   7       69.72       66.88      6.83 o 
  -1  -3   7      193.49      199.22     19.71 o 
   0  -3   7        4.38        1.36      8.40 o 
   1  -3   7      474.42      441.67     63.39 o 
   2  -3   7      177.22      171.70     22.52 o 
   3  -3   7       18.14       18.01      8.66 o 
   4  -3   7        3.83       -8.64     16.24 o 
   5  -3   7        1.28       10.42      8.30 o 
   6  -3   7       32.88       25.62     18.72 o 
   7  -3   7       88.75       84.29      8.87 o 
   8  -3   7       32.59       37.34      7.10 o 
   9  -3   7       48.90       50.71      7.32 o 
  -4  -2   7       64.29       75.10      6.98 o 
  -3  -2   7        0.15        2.93      6.52 o 
  -2  -2   7      137.37      157.09      9.24 o 
  -1  -2   7      160.22      163.34     11.03 o 
   0  -2   7      326.28      320.53      8.06 o 
   1  -2   7        0.16        4.04      7.51 o 
   2  -2   7       40.39       48.38      8.71 o 
   3  -2   7       13.09       32.58     14.68 o 
   4  -2   7       71.55       64.49      9.49 o 
   5  -2   7      310.46      260.18     28.59 o 
   6  -2   7      350.94      334.37     15.30 o 
   7  -2   7        2.14        3.42      6.39 o 
   8  -2   7       29.07       40.00      7.06 o 
   9  -2   7        0.32       10.23      7.19 o 
  -5  -1   7       90.90      114.97     18.53 o 
  -4  -1   7      147.01      184.70      8.98 o 
  -3  -1   7       42.67       57.87      6.64 o 
  -2  -1   7       17.70       20.30      6.29 o 
  -1  -1   7      141.90      149.80     13.42 o 
   0  -1   7      333.59      344.85     15.82 o 
   1  -1   7      463.14      409.72     45.91 o 
   2  -1   7      757.69      710.16     94.42 o 
   3  -1   7      545.19      463.11     71.81 o 
   4  -1   7        1.71        3.81      9.78 o 
   5  -1   7      115.01       96.25     25.82 o 
   6  -1   7       55.70       50.65      9.62 o 
   7  -1   7       62.41       67.80      8.67 o 
   8  -1   7       48.60       49.79      7.07 o 
   9  -1   7      134.51      155.12     14.54 o 
  -5   0   7        0.22        6.26      6.46 o 
  -4   0   7       58.00       92.66      8.01 o 
  -3   0   7       16.58       41.47      8.10 o 
  -2   0   7      129.65      146.82     10.93 o 
  -1   0   7      457.20      480.45     60.07 o 
   0   0   7      917.70      904.03    102.55 o 
   1   0   7       53.41       56.92      7.56 o 
   2   0   7        3.58       14.72      7.65 o 
   3   0   7       42.32       46.76      9.27 o 
   4   0   7        6.98        4.03     10.52 o 
   5   0   7      337.52      271.02     36.03 o 
   6   0   7      628.14      569.38     71.84 o 
   7   0   7      136.68      160.36     26.35 o 
   8   0   7       79.30       70.79     10.21 o 
   9   0   7       21.86       28.68      7.30 o 
  10   0   7        2.80        4.10      7.82 o 
  -5   1   7       37.82       50.04      6.53 o 
  -4   1   7      365.81      418.36     18.96 o 
  -3   1   7      300.21      343.89     20.14 o 
  -2   1   7        0.89        2.91     12.53 o 
  -1   1   7       13.04        7.65      7.00 o 
   0   1   7      780.48      775.57     68.13 o 
   1   1   7       24.62       14.59      8.16 o 
   2   1   7     1104.77      913.71     64.83 o 
   3   1   7     2105.16     1705.42    122.89 o 
   4   1   7       72.24       61.08      9.97 o 
   5   1   7      423.24      353.48     46.46 o 
   6   1   7       16.32       27.23      7.15 o 
   7   1   7        3.36        5.55      7.68 o 
   8   1   7       28.26       38.47      7.49 o 
   9   1   7      173.49      195.11     44.40 o 
  10   1   7       54.48       53.40     16.88 o 
  -5   2   7        2.72        3.31      8.01 o 
  -4   2   7        7.04       13.94      6.88 o 
  -3   2   7       29.97       39.47      7.37 o 
  -2   2   7       34.16       52.28     10.92 o 
  -1   2   7      764.83      720.19     54.01 o 
   0   2   7     1233.46     1077.47     75.46 o 
   1   2   7      203.87      186.36     15.81 o 
   2   2   7       11.49        8.99      7.72 o 
   3   2   7       30.80       31.60      9.18 o 
   4   2   7       30.81       52.10      9.29 o 
   5   2   7      222.51      182.40     18.20 o 
   6   2   7      501.77      459.04     98.09 o 
   7   2   7      346.35      377.61    102.15 o 
   8   2   7       38.40       39.28     25.06 o 
   9   2   7       48.55       39.62      8.81 o 
  10   2   7       10.81        8.04     10.52 o 
  -5   3   7        0.03        7.49      7.59 o 
  -4   3   7      214.44      230.73      8.05 o 
  -3   3   7      607.69      572.23     30.87 o 
  -2   3   7       96.73       98.02      8.03 o 
  -1   3   7      267.10      230.60     15.47 o 
   0   3   7       69.29       74.05      7.69 o 
   1   3   7       36.97       35.44      7.50 o 
   2   3   7      210.83      205.32      7.70 o 
   3   3   7     2310.12     2186.06    101.57 o 
   4   3   7      750.18      733.23     10.45 o 
   5   3   7      227.08      239.84      8.11 o 
   6   3   7      101.13       98.38     20.72 o 
   7   3   7        1.32       13.71      8.17 o 
   8   3   7        4.92       13.46      8.27 o 
   9   3   7       67.26       65.83     15.59 o 
  10   3   7       81.63       82.43     22.01 o 
  -5   4   7        0.47        6.32      5.29 o 
  -4   4   7        2.46        8.57      6.06 o 
  -3   4   7        2.95        4.44      5.71 o 
  -2   4   7        3.02        9.43      6.41 o 
  -1   4   7      483.96      483.30     14.42 o 
   0   4   7      851.80      759.76     12.91 o 
   1   4   7      447.06      416.68      9.82 o 
   2   4   7        3.61       12.68      8.27 o 
   3   4   7       58.90       54.28      7.39 o 
   4   4   7        3.19        0.22      7.30 o 
   5   4   7       28.84       23.34      7.79 o 
   6   4   7      118.56      119.12      7.84 o 
   7   4   7      371.44      402.88     56.50 o 
   8   4   7        3.98       14.03      8.30 o 
   9   4   7       38.74       32.47     16.23 o 
  -5   5   7        0.04        9.07      8.04 o 
  -4   5   7       22.20       27.79      5.78 o 
  -3   5   7      310.04      282.41     17.99 o 
  -2   5   7      308.23      275.52     11.20 o 
  -1   5   7       44.23       46.20      7.14 o 
   0   5   7      177.32      192.48      6.84 o 
   1   5   7       82.64       92.73      7.55 o 
   2   5   7        0.75        3.78      6.63 o 
   3   5   7      559.76      594.04     20.98 o 
   4   5   7      921.86      986.09     34.87 o 
   5   5   7       44.80       48.69      8.75 o 
   6   5   7      182.70      207.02     15.20 o 
   7   5   7      122.93      130.01     12.32 o 
   8   5   7       13.44       20.14      8.36 o 
   9   5   7        2.57        0.20      8.24 o 
  -4   6   7        0.88       -2.31      6.24 o 
  -3   6   7       49.62       46.07      7.09 o 
  -2   6   7        8.73        5.35      6.70 o 
  -1   6   7      167.61      166.17      7.35 o 
   0   6   7      348.17      344.23     12.25 o 
   1   6   7      369.55      338.00      8.34 o 
   2   6   7       10.94       14.68      7.93 o 
   3   6   7      122.39      134.70     10.70 o 
   4   6   7       77.50      100.95      7.10 o 
   5   6   7        7.06       13.78      8.54 o 
   6   6   7        1.61        1.73     14.01 o 
   7   6   7      126.30      136.56     11.99 o 
   8   6   7       31.96       31.67      8.08 o 
   9   6   7        2.06        5.18      8.65 o 
  -3   7   7       79.41       70.87      7.34 o 
  -2   7   7      161.54      137.36     10.33 o 
  -1   7   7       11.28       21.72      7.05 o 
   0   7   7      151.73      160.14      7.47 o 
   1   7   7      328.38      352.65     16.55 o 
   2   7   7        2.21       14.75      7.65 o 
   3   7   7       69.73       69.26      7.32 o 
   4   7   7      247.64      275.93     20.94 o 
   5   7   7      144.52      146.29     11.64 o 
   6   7   7       20.20       21.02      8.47 o 
   7   7   7      155.20      159.37      7.98 o 
   8   7   7        2.14        9.49      8.15 o 
  -3   8   7       48.11       27.42      7.09 o 
  -2   8   7       14.34        5.55      6.96 o 
  -1   8   7       21.40       30.98      7.87 o 
   0   8   7      107.01      102.36     20.30 o 
   1   8   7      214.54      225.56      9.12 o 
   2   8   7        8.46       14.88      9.93 o 
   3   8   7       76.12       84.50      9.25 o 
   4   8   7      129.99      132.32      8.56 o 
   5   8   7        6.66       16.43      6.79 o 
   6   8   7        0.40        9.23      7.77 o 
   7   8   7       32.47       26.21      7.03 o 
  -2   9   7       39.87       33.64      6.90 o 
  -1   9   7       26.33       29.44      6.81 o 
   0   9   7       21.74       23.40      6.99 o 
   1   9   7      213.08      204.57      8.02 o 
   2   9   7       22.36       28.26      7.76 o 
   3   9   7       11.69        7.14      7.10 o 
   4   9   7       38.18       35.50      7.81 o 
   5   9   7       46.78       47.47      8.00 o 
   6   9   7        0.54        5.68      6.55 o 
   0  10   7        4.20       16.31      7.12 o 
   1  10   7       60.94       32.03      6.94 o 
   2  10   7       11.76       20.81      6.70 o 
   3  10   7        7.21       14.71      7.11 o 
   4  10   7       85.59       54.12      7.96 o 
   2  -6   8       18.63       12.83      8.97 o 
   3  -6   8        0.29        8.22      9.97 o 
   4  -6   8        1.19       13.70      7.81 o 
   0  -5   8        0.24        4.70      8.32 o 
   1  -5   8        3.50       16.25     10.64 o 
   2  -5   8      123.79      108.95      9.20 o 
   3  -5   8       26.82       29.57      9.43 o 
   4  -5   8       21.54       17.26      8.22 o 
   5  -5   8        0.03        6.42     11.42 o 
   6  -5   8        0.14       -0.71      8.53 o 
  -2  -4   8        0.88        1.56     11.57 o 
  -1  -4   8       36.55       28.94      6.42 o 
   0  -4   8       81.18       93.07      9.77 o 
   1  -4   8      109.66       97.82      8.62 o 
   2  -4   8       15.74       18.87      7.80 o 
   3  -4   8       27.69       29.12      8.60 o 
   4  -4   8       17.78       34.59      8.94 o 
   5  -4   8       13.51       12.48      8.11 o 
   6  -4   8       33.77       36.49      7.71 o 
   7  -4   8       53.77       45.46      6.52 o 
  -2  -3   8        5.67       10.25      7.73 o 
  -1  -3   8       14.95       19.57      6.39 o 
   0  -3   8        7.10       14.51      5.70 o 
   1  -3   8       20.11       14.55     14.16 o 
   2  -3   8      209.82      214.25      9.85 o 
   3  -3   8      212.29      202.36     11.19 o 
   4  -3   8      148.00      141.19      8.42 o 
   5  -3   8        2.12        0.87      9.03 o 
   6  -3   8       22.51       26.72      8.38 o 
   7  -3   8        5.48        9.10      6.58 o 
   8  -3   8       38.36       38.89      6.91 o 
  -3  -2   8        5.61        4.01      7.16 o 
  -2  -2   8        2.59        5.62      7.24 o 
  -1  -2   8       31.62       29.97      7.53 o 
   0  -2   8      227.52      248.84     11.36 o 
   1  -2   8      230.97      258.67      8.21 o 
   2  -2   8        0.55       -1.25      9.52 o 
   3  -2   8       93.00      102.59     16.93 o 
   4  -2   8       72.67       68.60     15.00 o 
   5  -2   8       54.20       55.50      8.16 o 
   6  -2   8       91.16       78.01      7.72 o 
   7  -2   8       81.45       71.84      6.75 o 
   8  -2   8       29.08       35.15      6.70 o 
   9  -2   8       10.50       14.70      6.50 o 
  -3  -1   8      189.46      234.36     18.60 o 
  -2  -1   8       98.34      131.90      6.66 o 
  -1  -1   8       32.24       41.68      6.66 o 
   0  -1   8      152.49      174.77     10.97 o 
   1  -1   8       35.84       46.06      6.58 o 
   2  -1   8       58.87       53.78      8.28 o 
   3  -1   8      342.29      333.52     47.48 o 
   4  -1   8      553.73      563.06     90.62 o 
   5  -1   8        2.17        3.03     19.79 o 
   6  -1   8      121.89      109.96     12.45 o 
   7  -1   8        3.09        8.54      6.67 o 
   8  -1   8       16.18       25.29      7.31 o 
   9  -1   8       21.00       22.23      7.55 o 
  -4   0   8       12.28       23.03      7.31 o 
  -3   0   8        4.93        9.05      6.92 o 
  -2   0   8        0.12        9.75      7.11 o 
  -1   0   8        1.92       17.61      7.70 o 
   0   0   8      302.74      319.74     30.25 o 
   1   0   8      357.26      377.34     32.82 o 
   2   0   8       32.37       31.70      7.70 o 
   3   0   8      142.94      127.34      9.59 o 
   4   0   8      242.52      222.51     23.32 o 
   5   0   8       97.39       77.77      9.19 o 
   6   0   8      100.77       86.39      7.50 o 
   7   0   8       72.54       65.06      8.70 o 
   8   0   8       65.62       64.93     10.40 o 
   9   0   8        2.23        4.90      6.87 o 
  -4   1   8        7.85       14.39      7.82 o 
  -3   1   8      159.71      202.65     14.94 o 
  -2   1   8      348.25      442.78     29.11 o 
  -1   1   8        9.14       24.75      7.42 o 
   0   1   8      338.91      376.53     43.69 o 
   1   1   8      110.50      121.40      8.81 o 
   2   1   8       10.13       15.04      8.07 o 
   3   1   8       20.07       24.63      8.09 o 
   4   1   8      606.69      498.95     45.32 o 
   5   1   8      141.71      133.04     12.59 o 
   6   1   8       86.75       78.89     12.96 o 
   7   1   8      171.61      166.58     22.79 o 
   8   1   8       44.40       49.95      8.04 o 
   9   1   8        0.02        8.91      8.25 o 
  -4   2   8        0.06       11.18      6.79 o 
  -3   2   8       37.37       46.99      7.05 o 
  -2   2   8       98.58      106.47     12.17 o 
  -1   2   8        1.25        8.58      7.83 o 
   0   2   8      124.44      131.89     11.22 o 
   1   2   8      282.19      270.67     27.16 o 
   2   2   8      182.45      161.64     22.25 o 
   3   2   8       44.26       37.68      8.02 o 
   4   2   8      542.08      485.06     71.17 o 
   5   2   8      292.82      269.51     36.62 o 
   6   2   8       37.93       33.83     17.58 o 
   7   2   8       12.76       16.76      8.47 o 
   8   2   8       53.73       64.83     17.31 o 
   9   2   8        1.17        5.07      9.37 o 
  -4   3   8       10.89        0.39      7.73 o 
  -3   3   8       46.02       56.98      7.07 o 
  -2   3   8      384.62      394.20     29.14 o 
  -1   3   8      160.07      152.01     10.48 o 
   0   3   8      122.93      103.42     14.50 o 
   1   3   8      668.62      627.39     46.31 o 
   2   3   8      207.88      166.87     12.98 o 
   3   3   8       47.65       35.70      8.52 o 
   4   3   8      110.76       94.54      7.47 o 
   5   3   8      195.19      193.71      8.46 o 
   6   3   8        1.74       10.22     12.45 o 
   7   3   8      247.72      256.93     58.16 o 
   8   3   8      214.08      251.66     73.53 o 
   9   3   8        0.18        3.22      9.05 o 
  -4   4   8       18.48       17.49      9.56 o 
  -3   4   8       38.43       52.10      7.17 o 
  -2   4   8      262.58      232.27     19.40 o 
  -1   4   8       46.17       43.24      7.67 o 
   0   4   8       37.77       47.08      6.85 o 
   1   4   8      169.40      171.57     16.66 o 
   2   4   8      225.53      235.42      9.45 o 
   3   4   8        3.78        9.75      7.95 o 
   4   4   8      367.92      406.62      9.98 o 
   5   4   8      431.69      466.60      8.75 o 
   6   4   8       32.28       34.36      8.66 o 
   7   4   8        0.31       -9.70      8.44 o 
   8   4   8       10.46       16.43      8.54 o 
   9   4   8        0.32        5.96     13.70 o 
  -3   5   8        6.65        7.52      6.67 o 
  -2   5   8      224.45      212.70     15.11 o 
  -1   5   8      220.68      210.51     18.10 o 
   0   5   8        2.14        4.50      6.63 o 
   1   5   8      567.03      582.03     14.85 o 
   2   5   8      570.31      590.81     47.38 o 
   3   5   8        8.92       -1.77      9.86 o 
   4   5   8        0.22        5.24      7.78 o 
   5   5   8       45.20       43.10     10.37 o 
   6   5   8       17.72       29.59      7.32 o 
   7   5   8       65.22       73.28     17.05 o 
   8   5   8      218.70      235.42     32.07 o 
   9   5   8       13.49       24.53      8.58 o 
  -3   6   8        9.14       10.59      6.84 o 
  -2   6   8      217.48      187.37      8.17 o 
  -1   6   8      153.01      127.66      9.47 o 
   0   6   8       19.41       25.47      6.73 o 
   1   6   8       47.05       56.11      7.39 o 
   2   6   8      189.30      192.66     28.30 o 
   3   6   8        2.35       -0.08      8.39 o 
   4   6   8      122.94      136.82      9.61 o 
   5   6   8      341.92      362.20     14.81 o 
   6   6   8       38.59       53.42     10.45 o 
   7   6   8        0.99       -7.80      7.48 o 
   8   6   8        0.77        3.93      7.31 o 
  -2   7   8       37.27       28.99      6.45 o 
  -1   7   8      105.83      110.12      7.48 o 
   0   7   8       26.66       16.49      8.07 o 
   1   7   8      131.07      124.73      8.14 o 
   2   7   8      530.22      515.16     41.13 o 
   3   7   8       58.38       55.91      9.87 o 
   4   7   8        9.13       24.38      7.77 o 
   5   7   8        0.34        2.27      7.72 o 
   6   7   8        5.88       25.14     14.18 o 
   7   7   8        0.38        9.93      8.65 o 
   8   7   8       79.15       80.89     20.68 o 
  -2   8   8       46.80       53.10     12.47 o 
  -1   8   8      144.43      131.14      6.58 o 
   0   8   8       65.96       73.76      7.16 o 
   1   8   8        1.14        5.76      6.66 o 
   2   8   8       30.04       29.53      7.93 o 
   3   8   8       13.36       23.40      7.39 o 
   4   8   8        0.71        8.65     13.20 o 
   5   8   8      127.53      127.09      8.64 o 
   6   8   8       85.47       79.83      8.25 o 
   7   8   8        0.04       11.07      8.75 o 
   0   9   8       16.70       14.48      7.87 o 
   1   9   8        1.11       15.76      7.84 o 
   2   9   8      129.26      129.35     13.37 o 
   3   9   8      157.25      134.51      8.82 o 
   4   9   8        1.23       10.18      8.70 o 
   5   9   8       12.57       33.56      8.18 o 
   1  -4   9       53.98       61.30      8.59 o 
   2  -4   9       12.89       32.36      9.67 o 
   3  -4   9        2.79        1.02      9.70 o 
   4  -4   9       14.00       22.02      8.21 o 
   5  -4   9        9.63       10.50      8.51 o 
   6  -4   9        0.82        2.69      8.72 o 
  -1  -3   9       13.36       16.46      6.84 o 
   0  -3   9        7.99        9.08      9.76 o 
   1  -3   9       51.02       59.89      8.42 o 
   2  -3   9        6.45        5.61      9.24 o 
   3  -3   9       25.73       34.39      9.46 o 
   4  -3   9       33.09       32.65      8.19 o 
   5  -3   9       60.37       65.68      8.28 o 
   6  -3   9        3.63       10.71      8.38 o 
   7  -3   9       22.90       21.89      6.54 o 
  -1  -2   9       32.07       52.25      8.60 o 
   0  -2   9        6.53        8.02      7.08 o 
   1  -2   9       74.08       87.75      8.79 o 
   2  -2   9       43.83       50.22      7.64 o 
   3  -2   9        0.12       10.00      9.34 o 
   4  -2   9       53.74       60.81     19.34 o 
   5  -2   9       80.44       92.59     29.17 o 
   6  -2   9        6.14        5.05     10.85 o 
   7  -2   9        0.06        8.67      6.56 o 
   8  -2   9        3.05       10.59      6.84 o 
  -2  -1   9        7.17       15.10      7.49 o 
  -1  -1   9       39.43       56.91      7.89 o 
   0  -1   9        2.04       14.02      6.69 o 
   1  -1   9      140.72      166.89     11.41 o 
   2  -1   9      176.51      210.07      9.58 o 
   3  -1   9       47.87       63.11      7.86 o 
   4  -1   9        1.37        7.03      8.03 o 
   5  -1   9      106.03       86.80      7.88 o 
   6  -1   9        6.14       12.04      8.46 o 
   7  -1   9       20.73       15.56      6.54 o 
   8  -1   9       57.82       48.13      7.32 o 
  -2   0   9      103.53      130.69     10.46 o 
  -1   0   9      181.46      237.06     22.59 o 
   0   0   9       12.21       15.97      9.34 o 
   1   0   9       21.03       27.29      7.56 o 
   2   0   9       51.01       54.98      7.35 o 
   3   0   9        8.32       11.09      7.45 o 
   4   0   9       90.80       82.70      9.15 o 
   5   0   9      252.50      236.88     45.91 o 
   6   0   9       82.31       81.09      9.98 o 
   7   0   9        3.81       10.71      7.72 o 
   8   0   9        0.35        3.23      7.57 o 
   9   0   9        4.92        8.84      7.21 o 
  -3   1   9       11.75       20.96      7.65 o 
  -2   1   9        0.56       14.20      7.65 o 
  -1   1   9       44.54       56.03      8.75 o 
   0   1   9        0.34        6.36      7.59 o 
   1   1   9      171.69      188.84     20.39 o 
   2   1   9      480.97      554.30     57.32 o 
   3   1   9      204.38      227.59     23.75 o 
   4   1   9        1.49        4.72      8.48 o 
   5   1   9       42.34       45.36      8.51 o 
   6   1   9       12.67       18.37      9.23 o 
   7   1   9        7.42       17.28      8.91 o 
   8   1   9       80.73       73.59     14.37 o 
   9   1   9       53.04       53.97     11.57 o 
  -3   2   9        9.18       14.29      7.03 o 
  -2   2   9      112.12      133.38     16.69 o 
  -1   2   9      364.01      423.34     47.96 o 
   0   2   9       96.86      116.69     14.88 o 
   1   2   9        1.75        7.42      8.68 o 
   2   2   9        9.81       21.72      8.23 o 
   3   2   9       11.46       30.60      7.75 o 
   4   2   9      113.05       95.93      8.42 o 
   5   2   9      315.89      319.04     50.15 o 
   6   2   9      255.26      250.80     53.33 o 
   7   2   9        0.77        6.33     11.14 o 
   8   2   9        5.47        7.49      8.61 o 
   9   2   9        0.03        2.59      8.88 o 
  -3   3   9       41.71       50.63      7.80 o 
  -2   3   9        0.11        6.78      7.84 o 
  -1   3   9       17.88       30.11      8.11 o 
   0   3   9        3.49        8.65      8.18 o 
   1   3   9      115.58      107.30      9.75 o 
   2   3   9      530.07      518.35     48.02 o 
   3   3   9      424.51      409.72     62.19 o 
   4   3   9        4.66        9.39      8.01 o 
   5   3   9        0.44        7.49      8.40 o 
   6   3   9        4.04       10.55      8.24 o 
   7   3   9        4.25        3.42      8.34 o 
   8   3   9       50.48       35.78      8.80 o 
   9   3   9       84.22       73.79     23.94 o 
  -3   4   9       33.88       25.18     10.00 o 
  -2   4   9       19.56       11.16      7.41 o 
  -1   4   9      269.19      271.43     29.01 o 
   0   4   9      309.56      275.02     23.72 o 
   1   4   9       23.19       28.93      7.28 o 
   2   4   9       22.46       30.54      8.40 o 
   3   4   9        0.09       14.58      9.25 o 
   4   4   9       42.29       45.90     11.34 o 
   5   4   9      174.24      166.62      9.49 o 
   6   4   9      353.47      373.12     75.22 o 
   7   4   9       51.60       54.28      8.72 o 
   8   4   9       11.13       18.84      7.54 o 
   9   4   9        6.53        3.72     14.01 o 
  -2   5   9       10.23       10.96      8.27 o 
  -1   5   9        3.36       22.27     10.43 o 
   0   5   9        1.04       -1.92      9.16 o 
   1   5   9        8.85       10.95      9.16 o 
   2   5   9      215.70      232.94     24.04 o 
   3   5   9      455.12      451.22     30.80 o 
   4   5   9      101.25      101.35     14.55 o 
   5   5   9       28.10       20.70      8.89 o 
   6   5   9       11.87       12.30      8.69 o 
   7   5   9        0.59       17.49     10.30 o 
   8   5   9        8.20       16.40      8.71 o 
  -2   6   9        0.35       10.19      7.41 o 
  -1   6   9       49.39       50.73      7.74 o 
   0   6   9      230.46      194.78     11.39 o 
   1   6   9      147.87      155.62      8.91 o 
   2   6   9       28.31       16.78     10.17 o 
   3   6   9       49.00       58.01      8.39 o 
   4   6   9       18.25       27.77      7.51 o 
   5   6   9       24.82       36.82      8.80 o 
   6   6   9      142.04      138.10      9.55 o 
   7   6   9      138.04      118.31      9.71 o 
   8   6   9        0.02      -13.30     10.23 o 
  -1   7   9       10.57        8.86      8.14 o 
   0   7   9        8.53        5.93      7.18 o 
   1   7   9        0.07       -0.89      6.57 o 
   2   7   9       29.02       33.86      8.25 o 
   3   7   9      134.08      130.53      9.28 o 
   4   7   9      158.28      155.38      7.58 o 
   5   7   9        4.34       10.14      9.00 o 
   6   7   9       45.32       56.44     14.61 o 
   7   7   9        4.74       17.90     13.75 o 
   0   8   9       37.11       25.63      7.81 o 
   1   8   9       95.45       79.12      9.45 o 
   2   8   9        0.21        1.52      7.35 o 
   3   8   9       38.79       52.73      8.03 o 
   4   8   9       19.38       14.61      7.28 o 
   5   8   9       14.93       27.71     14.48 o 
   6   8   9        9.77       29.44     14.18 o 
   2   9   9        4.09        5.88     18.23 o 
   3   9   9       13.59        9.59     11.11 o 
   2  -3  10       30.37       30.73     11.98 o 
   3  -3  10       45.14       50.13     19.00 o 
   4  -3  10        3.72        1.71     15.00 o 
   5  -3  10       17.80       21.36      9.06 o 
   1  -2  10        0.10       -1.88      7.03 o 
   2  -2  10        1.41       12.41      7.80 o 
   3  -2  10        0.50       10.60      9.35 o 
   4  -2  10        0.99        0.90      7.57 o 
   5  -2  10       36.61       37.89      9.62 o 
   6  -2  10       32.73       34.16     11.01 o 
   0  -1  10        1.36       13.58      7.25 o 
   1  -1  10        2.13        0.82      7.21 o 
   2  -1  10       56.70       52.69      9.37 o 
   3  -1  10      107.85      136.72      7.35 o 
   4  -1  10       42.44       62.94      9.47 o 
   5  -1  10       11.77       19.10      7.93 o 
   6  -1  10       16.97       30.34     10.91 o 
   7  -1  10       16.87       26.97      7.14 o 
  -1   0  10      122.67      151.11     20.41 o 
   0   0  10      148.89      202.20     25.94 o 
   1   0  10       30.88       59.85     10.92 o 
   2   0  10        8.38       13.00      7.96 o 
   3   0  10       12.17       16.29      7.53 o 
   4   0  10        0.13        9.56      7.47 o 
   5   0  10       37.80       30.40      8.14 o 
   6   0  10       56.29       57.31      6.63 o 
   7   0  10       45.06       47.72      8.03 o 
   8   0  10        1.04        5.62      8.56 o 
  -1   1  10        0.48       -1.45      8.21 o 
   0   1  10       11.27       30.36      8.41 o 
   1   1  10        2.12        8.29      8.58 o 
   2   1  10       57.23       80.86     13.54 o 
   3   1  10      171.54      207.00     10.56 o 
   4   1  10      145.88      193.40     26.64 o 
   5   1  10        1.49        6.58      7.16 o 
   6   1  10       55.06       78.20     14.65 o 
   7   1  10       30.74       47.40      8.82 o 
   8   1  10       18.81       27.74      8.95 o 
  -1   2  10       63.21       77.16     18.45 o 
   0   2  10      220.88      293.43     38.23 o 
   1   2  10      193.51      266.52     35.57 o 
   2   2  10        1.53       13.76      8.55 o 
   3   2  10      122.88      123.43     10.09 o 
   4   2  10       14.44       25.63     20.42 o 
   5   2  10        4.12       15.55      8.76 o 
   6   2  10       31.90       41.28      8.21 o 
   7   2  10       85.27       91.42     25.55 o 
   8   2  10       16.43       21.21      9.02 o 
  -1   3  10        5.30       19.65      8.24 o 
   0   3  10       77.98      111.72     20.86 o 
   1   3  10       17.70       20.26      7.46 o 
   2   3  10       20.96       27.73      8.98 o 
   3   3  10      122.23      125.88     36.90 o 
   4   3  10      203.69      186.58     25.26 o 
   5   3  10       70.75       71.40      8.70 o 
   6   3  10       59.46       70.73      8.65 o 
   7   3  10       60.40       76.23     26.23 o 
   8   3  10       12.79       22.53      7.23 o 
  -1   4  10       12.48       10.46      7.83 o 
   0   4  10      119.13      117.09     24.90 o 
   1   4  10      201.55      187.16     20.31 o 
   2   4  10       70.34       77.41      9.01 o 
   3   4  10      113.00       92.84     26.60 o 
   4   4  10      128.70      133.26     29.36 o 
   5   4  10        6.27        8.16      7.73 o 
   6   4  10        3.17       -3.40      8.03 o 
   7   4  10       21.10        7.91      7.91 o 
   8   4  10       55.72       54.31      9.76 o 
  -1   5  10       18.40       23.25      7.71 o 
   0   5  10       76.07       69.58     25.97 o 
   1   5  10       64.88       51.62      9.89 o 
   2   5  10       19.63       32.88      7.90 o 
   3   5  10       54.26       63.50     10.25 o 
   4   5  10       90.29       91.14      9.46 o 
   5   5  10       96.63      103.08      8.61 o 
   6   5  10        6.80        3.85      7.80 o 
   7   5  10       60.82       60.99      9.13 o 
   0   6  10       49.80       44.91      9.59 o 
   1   6  10       61.16       53.26     15.31 o 
   2   6  10       61.88       60.16      9.72 o 
   3   6  10       17.71       20.59      8.78 o 
   4   6  10      138.95      137.65      8.08 o 
   5   6  10       34.56       32.80      7.47 o 
   6   6  10        9.04       -7.67      7.54 o 
   7   6  10        0.52       21.82      9.19 o 
   1   7  10       83.39       94.12     24.01 o 
   2   7  10       31.80       23.64      9.49 o 
   3   7  10       14.72       10.23     10.60 o 
   4   7  10       19.35        3.86      7.35 o 
   5   7  10       40.88       19.02      8.31 o 
   6   7  10        1.88        2.11     13.60 o 
   3  -1  11       13.18        5.72      7.65 o 
   4  -1  11       18.35       18.63      6.82 o 
   2   0  11       12.48       21.88      7.36 o 
   3   0  11        2.20        6.80      7.48 o 
   4   0  11       73.70       84.37      7.47 o 
   5   0  11       27.56       37.67      7.50 o 
   6   0  11       13.28       13.27      6.83 o 
   1   1  11      107.78      129.18     22.71 o 
   2   1  11       32.65       37.75      8.16 o 
   3   1  11        9.69       13.71      8.09 o 
   4   1  11        9.67        5.81      7.40 o 
   5   1  11        9.40       11.30      8.65 o 
   6   1  11        1.64        0.82      9.00 o 
   1   2  11       25.47       33.85      9.28 o 
   2   2  11       10.49       23.97      9.01 o 
   3   2  11        0.34       11.09      9.51 o 
   4   2  11       66.50       77.90      8.88 o 
   5   2  11       71.01       82.45     13.07 o 
   6   2  11       14.21       17.06      8.75 o 
   1   3  11       78.10       68.91      8.57 o 
   2   3  11       95.34      116.99     23.85 o 
   3   3  11       32.00       21.55     20.23 o 
   4   3  11        1.15        9.60     10.19 o 
   5   3  11        0.15        8.57      9.81 o 
   6   3  11        0.72       20.08      9.03 o 
   1   4  11       14.10        6.07     10.49 o 
   2   4  11        3.01        3.64      8.47 o 
   3   4  11        1.31        1.59      9.02 o 
   4   4  11       32.98       29.50      9.31 o 
   5   4  11       79.06       84.11     25.82 o 
   6   4  11       23.34       25.18      9.66 o 
   2   5  11      112.31       73.83      9.46 o 
   3   5  11       93.77       71.26     24.92 o 
   4   5  11        0.10       -1.93      9.86 o 
   5   5  11        6.17       11.10     13.74 o 
   6   5  11        0.50       11.49      9.52 o 
   3   6  11        4.24       -4.82      8.07 o 
   4   6  11        9.95       25.16     12.70 o 
                                                 
